# Supplementary material for: Adaptations in energy metabolism and gene family expansions revealed by comparative transcriptomics of three Chagas disease triatomine vectors
Source: BMC Genomics. 2018 Apr 27;19:296. doi: 10.1186/s12864-018-4696-8 (PMC5921304; doi:10.1186/s12864-018-4696-8)
Supplement: Supplementary file 1 — InterProScan analysis of Pacifastin domain containing proteins in Reduviids (IPR008037). Data for Fig. 2. (XLS 40 kb) [file 12864_2018_4696_MOESM1_ESM.xls]

## Sheet: Aditional file 1
InterProScan analysis of Pacifastin domain containing proteins in Reduviids (IPR008037). (Figure 2 data).
target	Species	Length (residues)	Pacifastin domain (PF05375)	Frame	Signal peptide	Trans-membrane	Other domains
RPRC013648	R. prolixus	69	1	na	No
TDIM_IAZY42G01DGPJV	T. dimidiata	62	1	2
TDIM_isotig00841	T. dimidiata	186	1	6	Yes
TDIM_isotig06186	T. dimidiata	60	1	2	Yes
TINF_IAZY42G02FXNY5	T. infestans	98	1	6
TINF_IAZY42G02I0A9K	T. infestans	27	1	2
TINF_isotig03336	T. infestans	251	1	4	Yes	Yes
TINF_isotig03578	T. infestans	239	1	5	Yes	Yes
TINF_isotig04534	T. infestans	163	1	1	Yes
TPAL_isotig01794	T. pallidipennis	236	1	6	Yes
TPAL_H9TUR5Q02JSAKQ	T. pallidipennis	183	1	5			IPR001846: von Willebrand factor, type D domain; IPR002919: Trypsin Inhibitor-like, cysteine rich domain; IPR014853: Uncharacterised domain, cysteine-rich; IPR001007: von Willebrand factor, type C domain domain
TPAL_H9TUR5Q02I2ZGL	T. pallidipennis	222	1	5			IPR001846: von Willebrand factor, type D domain; IPR002919: Trypsin Inhibitor-like, cysteine rich domain; IPR014853: Uncharacterised domain, cysteine-rich; IPR001007: von Willebrand factor, type C domain domain
TPAL_H9TUR5Q02ITUI2	T. pallidipennis	68	1	5
RPRC003019	R. prolixus	296	1	na	No	Yes	IPR002350: Kazal domain
RPRC010181	R. prolixus	142	2	na	No	Yes
RPRC012510	R. prolixus	125	2	na	No
RPRC015341	R. prolixus	140	2	na	No	Yes
TDIM_H9TUR5Q01BIEZX	T. dimidiata	168	2	5
TDIM_H9TUR5Q01EESWQ	T. dimidiata	136	2	1
TDIM_IAZY42G01DC5EA	T. dimidiata	59	2	1			IPR016307: Protease inhibitor with pacifastin repeats
TDIM_isotig01871	T. dimidiata	234	2	5	Yes		IPR016307: Protease inhibitor with pacifastin repeats
TDIM_isotig05014	T. dimidiata	221	2	2
TDIM_isotig05100	T. dimidiata	211	2	2	Yes
TINF_IAZY42G01EIEXU	T. infestans	169	2	1	Yes		IPR016307: Protease inhibitor with pacifastin repeats
TINF_IAZY42G02JTLU0	T. infestans	86	2	1,3
TINF_isotig03648	T. infestans	235	2	2	Yes
TINF_isotig04634	T. infestans	136	2	5	Yes	Yes
TPAL_isotig04088	T. pallidipennis	275	2	4	Yes	Yes
TPAL_isotig05515	T. pallidipennis	216	2	2	Yes	Yes
TPAL_isotig06234	T. pallidipennis	153	2	5		Yes
TPAL_isotig06188	T. pallidipennis	161	2	1	Yes		IPR016307: Protease inhibitor with pacifastin repeats
TPAL_isotig06279	T. pallidipennis	143	2	3	Yes		IPR016307: Protease inhibitor with pacifastin repeats
RPRC009857	R. prolixus	171	3	na	No
TDIM_H9TUR5Q01BF1Y1	T. dimidiata	150	3	1,2	Yes		IPR001007: von Willebrand factor, type C domain domain; IPR016307: Protease inhibitor with pacifastin repeats.
TDIM_H9TUR5Q02HLOSD	T. dimidiata	162	3	6
TDIM_isotig01815	T. dimidiata	233	3	2,3	Yes	Yes
TDIM_isotig05190	T. dimidiata	220	3	1,2	Yes
TINF_H9TUR5Q02G7XQ7	T. infestans	158	3	2
TINF_isotig03041	T. infestans	251	3	5	Yes	Yes	IPR016307: Protease inhibitor with pacifastin repeats
TINF_isotig03050	T. infestans	268	3	4	Yes		IPR016307: Protease inhibitor with pacifastin repeats
TPAL_isotig05499	T. pallidipennis	214	3	3	Yes	Yes	IPR016307: Protease inhibitor with pacifastin repeats
TPAL_isotig03586	T. pallidipennis	311	3	1	Yes		IPR016307: Protease inhibitor with pacifastin repeats
TPAL_isotig05589	T. pallidipennis	214	3	6	Yes		IPR016307: Protease inhibitor with pacifastin repeats
TPAL_isotig01643	T. pallidipennis	233	3	5	Yes
RPRC010179	R. prolixus	173	4	na	Yes
RPRC010392	R. prolixus	235	4	na	Yes
RPRC015340	R. prolixus	196	4	na	No
TDIM_isotig02877	T. dimidiata	369	4	5	Yes	Yes	IPR001007: von Willebrand factor, type C domain domain
TDIM_isotig03169	T. dimidiata	333	4	6	Yes
TDIM_isotig04216	T. dimidiata	268	4	4	Yes
TDIM_isotig04302	T. dimidiata	259	4	4	Yes
TDIM_isotig04893	T. dimidiata	238	4	1	Yes
TINF_IAZY42G01BS4FC	T. infestans	234	4	6
TINF_isotig00836	T. infestans	322	4	4	Yes
TINF_isotig03950	T. infestans	218	4	2
TPAL_isotig03003	T. pallidipennis	369	4	1	Yes	Yes	IPR001007: von Willebrand factor, type C domain (x 2)
TPAL_isotig00603	T. pallidipennis	318	4	5	Yes
TPAL_isotig01246	T. pallidipennis	407	4	2
TPAL_isotig03234	T. pallidipennis	339	4	6	Yes
TPAL_isotig05045	T. pallidipennis	240	4	6
TPAL_isotig03272	T. pallidipennis	346	5	4,5	Yes		IPR001007: von Willebrand factor, type C domain domain (x 2)
TPAL_isotig02827	T. pallidipennis	403	6	5,6
na: Not applicable
