# Supplementary material for: Adaptations in energy metabolism and gene family expansions revealed by comparative transcriptomics of three Chagas disease triatomine vectors
Source: BMC Genomics. 2018 Apr 27;19:296. doi: 10.1186/s12864-018-4696-8 (PMC5921304; doi:10.1186/s12864-018-4696-8)
Supplement: Supplementary file 2 — Analysis of the calycin family in Triatoma. Data for Fig. 3. (XLS 58 kb) [file 12864_2018_4696_MOESM2_ESM.xls]

## Sheet: Aditional file 2
Analysis of the calycin family in Triatoma (Figure 3 data)
Assembled Isotig/Singleton	Species	Isotig lenght (bp)	HMMER e-value (PF00061)	HMMER Score (PF00061)	Alingment accuracy	Pfam Best hit	Pfam Description	Pfam Best hit e-value
CLADE I - Lipocalin of Procalin family
TPAL_isotig00084	T. pallidipennis	829	0.0015	22	0.67	PF03973	Triabin	1.4e-19
TDIM_isotig00239	T. dimidiata	1251	16	18.5	0.67	PF03973	Triabin	5.6e-18
TDIM_isotig05417	T. dimidiata	852	43	17.2	0.69	PF03973	Triabin	3.5e-17
TDIM_isotig05433	T. dimidiata	928	0.00012	25.4	0.68	PF03973	Triabin	1.1e-17
TDIM_isotig05513	T. dimidiata	701	0.0018	21.6	0.77	PF03973	Triabin	8.3e-14
CLADE II - Lipocalin of Triatin family
TINF_isotig00553	T. infestans	617	0.0078	19.9	0.64	PF03973	Triabin	5.1e-29
TINF_isotig00557	T. infestans	618	84	16.5	0.72	PF03973	Triabin	4.3e-27
TINF_isotig03945	T. infestans	679	88	16.5	0.62	PF03973	Triabin	8.9e-27
TINF_isotig04057	T. infestans	656	0.0043	20.7	0.63	PF03973	Triabin	5.8e-30
TINF_isotig04206	T. infestans	621	29	18	0.62	PF03973	Triabin	2.1e-28
TINF_isotig04233	T. infestans	618	0.03	18	0.68	PF03973	Triabin	9.4e-27
TINF_H9TUR5Q01D6Y3O	T. infestans	658	17	18.8	0.67	PF03973	Triabin	5.6e-27
TINF_IAZY42G01BVRGL	T. infestans	735	89	16.4	0.77	PF03973	Triabin	6.6e-15
TINF_IAZY42G01C1VZB	T. infestans	604	9	19.7	0.75	PF03973	Triabin	3e-27
TINF_IAZY42G01C6V28	T. infestans	614	0.0079	19.9	0.74	PF03973	Triabin	2.7e-27
TINF_IAZY42G01D828E	T. infestans	614	11	19.4	0.69	PF03973	Triabin	3.4e-27
TINF_IAZY42G02JCM73	T. infestans	660	0.0042	20.7	0.59	PF03973	Triabin	3.9e-13
TINF_IAZY42G02JDLQJ	T. infestans	350	0.24	15.1	0.61	PF03973	Triabin	8.1e-16
TPAL_isotig05540	T. pallidipennis	677	0.0029	21.1	0.71	PF03973	Triabin	3.7e-28
TPAL_isotig04814	T. pallidipennis	1534	0.00022	24.7	0.73	PF03973	Triabin	3.2e-27
TPAL_H9TUR5Q01EM95I	T. pallidipennis	611	2	21.6	0.69	PF03973	Triabin	2.9e-29
TDIM_isotig05229	T. dimidiata	934	5.7e-05	26.5	0.74	PF03973	Triabin	4.1e-27
TDIM_isotig00983	T. dimidiata	740	0.0011	22.3	0.63	PF06747	CHCH domain	6.7e-09
TDIM_isotig05351	T. dimidiata	596	75	16.4	0.68	PF03973	Triabin	2.4e-24
TDIM_H9TUR5Q01A49FS	T. dimidiata	506	19	18.3	0.71	PF03973	Triabin	4.2e-14
TDIM_H9TUR5Q01ER7RX	T. dimidiata	633	11	19.1	0.64	PF03973	Triabin	2.5e-27
CLADE IV – Salivary Lipocalin-like family
TINF_isotig03939	T. infestans	681	0.25	15	0.78	PF03973	Triabin	2e-20
TINF_isotig03946	T. infestans	680	0.0036	20.9	0.76	PF03973	Triabin	8.6e-22
TINF_isotig03952	T. infestans	678	82	16.6	0.72	PF03973	Triabin	3e-21
TINF_isotig04142	T. infestans	638	0.04	17.6	0.74	PF03973	Triabin	1.5e-15
TINF_isotig04235	T. infestans	612	77	16.7	0.76	PF03973	Triabin	1e-15
TINF_isotig04252	T. infestans	612	14	19	0.85	PF03973	Triabin	6.8e-19
TINF_isotig04035	T. infestans	662	0.0003	15.9	0.72	PF03973	Triabin	1e-05
TINF_IAZY42G01A9PZ5	T. infestans	557	0.05	17.3	0.7	PF03973	Triabin	2.7e-18
TINF_IAZY42G01AY2V6	T. infestans	633	23	18.3	0.78	PF03973	Triabin	5.1e-15
TINF_IAZY42G01CGVG4	T. infestans	686	0.0049	20.5	0.76	PF03973	Triabin	8.5e-20
TINF_IAZY42G01CJ7J3	T. infestans	598	0.0064	20.1	0.77	PF03973	Triabin	1.8e-18
TINF_IAZY42G01D3DE2	T. infestans	589	0.05	17.3	0.7	PF03973	Triabin	3.8e-14
TINF_IAZY42G01DE921	T. infestans	540	0.01	19.5	0.79	PF03973	Triabin	1.4e-07
TINF_IAZY42G01EF9KH	T. infestans	569	0.0054	20.4	0.81	PF03973	Triabin	2.2e-21
TINF_IAZY42G02FPJ9H	T. infestans	590	0.0023	21.6	0.78	PF03973	Triabin	2.9e-17
TINF_IAZY42G02FV10R	T. infestans	616	0.0015	22.2	0.76	PF03973	Triabin	3.6e-17
TINF_IAZY42G02GAPRR	T. infestans	441	0.0015	22.2	0.82	PF03973	Triabin	1.9e-10
TINF_IAZY42G02HBPCI	T. infestans	566	0.67	13.6	0.81	PF03973	Triabin	2.1e-21
TINF_IAZY42G02IL62Y	T. infestans	625	0.1	16.3	0.78	PF03973	Triabin	2.7e-17
TPAL_isotig05595	T. pallidipennis	755	0.0084	19.6	0.79	PF03973	Triabin	5.6e-21
TPAL_isotig05833	T. pallidipennis	611	0.0018	21.7	0.85	PF03973	Triabin	8.7e-23
TPAL_H9TUR5Q01AGP01	T. pallidipennis	583	0.42	14.1	0.77	PF03973	Triabin	1.7e-16
TPAL_IAZY42G02G9HZA	T. pallidipennis	578	0.29	14.6	0.77	PF03973	Triabin	5.1e-15
TDIM_isotig05124	T. dimidiata	599	0.12	15.7	0.62	PF03973	Triabin	1.5e-21
TDIM_isotig05538	T. dimidiata	727	0.31	14.4	0.63	PF03973	Triabin	2.1e-18
TDIM_isotig05548	T. dimidiata	q	0.5	13.7	0.68	PF03973	Triabin	2.1e-26
TDIM_isotig05552	T. dimidiata	700	0.07	16.5	0.78	PF03973	Triabin	8.9e-24
TDIM_IAZY42G02FLI7N	T. dimidiata	586	0.00021	24.7	0.81	PF08212	Lipocalin-like domain	9.7e-14
TDIM_IAZY42G01EJZW5	T. dimidiata	589	0.00053	23.3	0.83	PF03973	Triabin	3.3e-18
TDIM_IAZY42G02FV7UY	T. dimidiata	624	7.9e-05	26	0.82	PF03973	Triabin	4.1e-19
CLADE V – Lipocalin of the Triafestin family
TINF_isotig01140	T. infestans	813	0.41	14.3	0.71	PF03973	Triabin	5.5e-24
TINF_isotig01240	T. infestans	709	0.00013	25.7	0.8	PF03973	Triabin	1.7e-20
TINF_isotig01262	T. infestans	698	0.27	14.9	0.65	PF03973	Triabin	1.5e-25
TINF_isotig01265	T. infestans	694	0.34	14.6	0.66	PF03973	Triabin	2.6e-26
TINF_isotig01284	T. infestans	697	0.00029	24.5	0.7	PF03973	Triabin	1.6e-19
TINF_isotig03778	T. infestans	710	0.36	14.5	0.73	PF03973	Triabin	2.1e-23
TINF_isotig03813	T. infestans	704	0.23	15.1	0.78	PF03973	Triabin	3.7e-24
TINF_isotig03924	T. infestans	683	0.37	14.4	0.75	PF03973	Triabin	7.6e-26
TINF_H9TUR5Q02G20EV	T. infestans	688	35	17.8	0.7	PF03973	Triabin	2.9e-05
TINF_IAZY42G01CF96L	T. infestans	643	0.00048	23.8	0.72	PF03973	Triabin	1.6e-14
TINF_IAZY42G01EJQMV	T. infestans	657	0.00041	24	0.78	PF03973	Triabin	5.3e-24
TINF_IAZY42G02JAJ0C	T. infestans	520	19	18.6	0.68	PF03973	Triabin	1e-20
TINF_IAZY42G02JC9OK	T. infestans	397	0.00054	23.6	0.77	PF03973	Triabin	1.5e-10
TPAL_isotig05600	T. pallidipennis	872	0.00051	23.5	0.75	PF03973	Triabin	2.9e-24
TPAL_H9TUR5Q01C5NTL	T. pallidipennis	673	0.0003	24.2	0.71	PF03973	Triabin	5.3e-25
TPAL_H9TUR5Q02GA7D7	T. pallidipennis	748	0.0041	20.6	0.88	PF03973	Triabin	3.1e-12
TPAL_H9TUR5Q02I5V34	T. pallidipennis	715	0.0013	22.2	0.86	PF03973	Triabin	2.4e-10
TPAL_H9TUR5Q02IKTJN	T. pallidipennis	717	0.19	15.2	0.84	PF03973	Triabin	4e-24
TPAL_H9TUR5Q02IN9OU	T. pallidipennis	672	0.0027	21.2	0.87	PF03973	Triabin	2.6e-26
TPAL_IAZY42G01DRP22	T. pallidipennis	688	0.01	19.3	0.88	PF03973	Triabin	2.2e-12
TDIM_isotig05000	T. dimidiata	640	0.0041	20.5	0.8	PF03973	Triabin	1.2e-27
TDIM_IAZY42G02ILX65	T. dimidiata	547	0.0034	20.7	0.81	PF03973	Triabin	1.7e-10
TDIM_IAZY42G02GBBJN	T. dimidiata	617	0.02	18.2	0.68	PF03973	Triabin	9.6e-25
TDIM_IAZY42G02HG8JM	T. dimidiata	676	0.0058	20	0.78	PF03973	Triabin	4e-23
CLADE VI – Lipocalin of the palidipin2 and platelet inhibitor family
TINF_isotig00974	T. infestans	873	0.12	16.1	0.81	PF03973	Triabin	2.3e-09
TINF_isotig01322	T. infestans	656	58	17	0.64	PF03973	Triabin	4.3e-30
TINF_isotig04078	T. infestans	653	0.15	15.7	0.77	PF03973	Triabin	5e-26
TINF_isotig04146	T. infestans	638	0.12	16	0.73	PF03973	Triabin	1e-35
TINF_isotig04184	T. infestans	628	0.16	15.7	0.66	PF03973	Triabin	4e-26
TINF_isotig04201	T. infestans	624	0.0045	20.7	0.73	PF03973	Triabin	2.1e-28
TINF_isotig04202	T. infestans	625	0.0066	20.1	0.74	PF03973	Triabin	1.8e-27
TINF_isotig04253	T. infestans	614	1.3e-05	28.8	0.73	PF03973	Triabin	4.2e-30
TINF_IAZY42G01C0P51	T. infestans	621	35	17.7	0.71	PF03973	Triabin	4.5e-29
TINF_IAZY42G02HC6AP	T. infestans	651	0.46	14.1	0.76	PF03973	Triabin	4.3e-17
TPAL_isotig04661	T. pallidipennis	677	5.3e-06	29.9	0.8	PF03973	Triabin	3e-18
TPAL_isotig05261	T. pallidipennis	841	0.0078	19.7	0.75	PF03973	Triabin	9.3e-18
TPAL_isotig05511	T. pallidipennis	684	15	18.7	0.67	PF03973	Triabin	3.6e-57
TPAL_H9TUR5Q01C8YXK	T. pallidipennis	1148	2.2e-06	31.2	0.8	PF03973	Triabin	5e-16
TPAL_H9TUR5Q01CXW3B	T. pallidipennis	704	1.4e-05	28.6	0.74	PF03973	Triabin	4e-11
TPAL_H9TUR5Q01E0IWG	T. pallidipennis	789	0.00039	23.9	0.73	PF03973	Triabin	5.3e-13
TPAL_H9TUR5Q01ESKEC	T. pallidipennis	496	1.9e-05	28.1	0.83	PF03973	Triabin	7.5e-09
TPAL_H9TUR5Q02FZH0C	T. pallidipennis	756	0.0099	19.3	0.7	PF03973	Triabin	6.6e-19
TPAL_H9TUR5Q02GM76U	T. pallidipennis	656	0.00038	23.9	0.73	PF03973	Triabin	5.3e-13
TDIM_H9TUR5Q02HP67U	T. dimidiata	212	0.00013	25.3	0.82	PF03973	Triabin	9.2e-19
TDIM_H9TUR5Q02FTWIQ	T. dimidiata	494	5.3e-05	26.6	0.85	PF03973	Triabin	6.4e-09
TDIM_IAZY42G01BTIN6	T. dimidiata	532	66	16.5	0.67	PF03973	Triabin	1.4e-18
TDIM_H9TUR5Q02JH3EH	T. dimidiata	587	6.2e-05	26.4	0.75	PF03973	Triabin	4.3e-13
TDIM_H9TUR5Q02I73ZZ	T. dimidiata	610	0.0066	19.8	0.75	PF03973	Triabin	2.7e-24
TDIM_H9TUR5Q02GOX21	T. dimidiata	618	0.17	15.2	0.66	PF03973	Triabin	5.6e-26
TDIM_H9TUR5Q02IUHBT	T. dimidiata	656	0.00037	23.8	0.68	PF03973	Triabin	2e-46
TDIM_H9TUR5Q01CIF6J	T. dimidiata	660	61	16.7	0.83	PF03973	Triabin	8.2e-07
TDIM_IAZY42G01CXUL9	T. dimidiata	666	0.00017	24.9	0.64	PF03973	Triabin	2.6e-14
TDIM_H9TUR5Q01B3PML	T. dimidiata	669	0.19	15.1	0.69	PF03973	Triabin	4.3e-12
TDIM_H9TUR5Q01A1X0S	T. dimidiata	709	0.00015	25.1	0.63	PF03973	Triabin	1.2e-16
TDIM_IAZY42G02HZBCW	T. dimidiata	660	0.00016	25	0.75	PF03973	Triabin	6.9e-08
CLADE VII – Lipocalin and Palidipin-like family
TINF_isotig00438	T. infestans	883	19	18.6	0.83	PF03973	Triabin	5.2e-19
TINF_isotig00896	T. infestans	924	38	17.6	0.83	PF03973	Triabin	9.5e-18
TINF_isotig02720	T. infestans	887	0.1	16.3	0.76	PF03973	Triabin	3.7e-17
TINF_isotig03696	T. infestans	722	0.38	14.4	0.76	PF03973	Triabin	1.6e-18
TINF_isotig03866	T. infestans	695	0.0069	20	0.75	PF03973	Triabin	7.6e-23
TINF_isotig03917	T. infestans	684	71	16.8	0.64	PF03973	Triabin	8.9e-26
TINF_H9TUR5Q01BI8K8	T. infestans	816	17	18.8	0.86	PF03973	Triabin	7.5e-06
TINF_H9TUR5Q02JZC4Q	T. infestans	622	15	18.9	0.83	PF03973	Triabin	3.1e-22
TINF_IAZY42G01ATPI6	T. infestans	444	0.0085	19.8	0.86	PF03973	Triabin	1.3e-07
TINF_IAZY42G01CTPDZ	T. infestans	866	97	16.3	0.77	PF03973	Triabin	4e-12
TINF_IAZY42G02GXDHU	T. infestans	672	0.1	16.2	0.7	PF03973	Triabin	1.8e-11
TPAL_isotig04269	T. pallidipennis	841	24	18.1	0.83	PF03973	Triabin	3.1e-22
TPAL_isotig05639	T. pallidipennis	702	0.00076	22.9	0.8	PF00061	Lipocalin / cytosolic fatty-acid binding protein family	3.2e-07
TDIM_isotig00632	T. dimidiata	715	28	17.8	0.81	PF03973	Triabin	1.3e-24
TDIM_isotig01835	T. dimidiata	811	18	18.4	0.74	PF03973	Triabin	5.9e-25
TDIM_IAZY42G02GH8RC	T. dimidiata	611	0.11	15.8	0.77	PF03973	Triabin	2.7e-11
TDIM_IAZY42G02HUE7G	T. dimidiata	615	0.00048	23.5	0.82	PF03973	Triabin	2.1e-22
TDIM_H9TUR5Q01DOIDJ	T. dimidiata	622	0.05	16.9	0.77	PF03973	Triabin	1.2e-19
Intestinal Calycins Clade and Apo-D like lipocalins
TINF_isotig02167	T. infestans	1078	0.0067	20.1	0.85	PF03973	Triabin	1.4e-06
TINF_isotig02683	T. infestans	899	2.1e-05	28.2	0.85	PF00061	Lipocalin / cytosolic fatty-acid binding protein family	8e-07
TINF_isotig02794	T. infestans	871	0.00064	23.4	0.75	PF03973	Triabin	2.9e-08
TINF_isotig03254	T. infestans	748	7.9e-05	26.3	0.71	PF03973	Triabin	2.2e-06
TINF_IAZY42G01BZ7E6	T. infestans	532	0.29	14.8	0.8	G3DSA:2.40.128.20		1.8e-07
TINF_IAZY42G02IJN2G	T. infestans	646	0.0026	21.4	0.67	G3DSA:2.40.128.20		1.2e-17
TPAL_isotig03438	T. pallidipennis	794	0.0058	20.1	0.87	PF03973	Triabin	6.8e-07
TPAL_isotig03560	T. pallidipennis	857	0.0013	22.2	0.81	PF03973	Triabin	1e-07
TPAL_isotig05179	T. pallidipennis	728	2e-07	34.5	0.82	PF03973	Triabin	3.3e-09
TPAL_isotig05250	T. pallidipennis	684	0.00025	24.5	0.76	PF03973	Triabin	1.1e-07
TPAL_isotig06446	T. pallidipennis	229	0.00085	22.8	0.79	PF00061	Lipocalin / cytosolic fatty-acid binding protein family	7.4e-05
TPAL_H9TUR5Q01AG3TT	T. pallidipennis	580	0.73	13.3	0.84	PF00061	Lipocalin / cytosolic fatty-acid binding protein family	7.4e-05
TPAL_H9TUR5Q01BL94M	T. pallidipennis	728	0.12	15.8	0.77	G3DSA:2.40.128.20		1.3e-15
TPAL_H9TUR5Q01BO22J	T. pallidipennis	1129	0.6	13.6	0.69	G3DSA:2.40.128.20		1.6e-08
TDIM_isotig01243	T. dimidiata	808	0.00015	25.1	0.79	PF03973	Triabin	1.2e-06
TDIM_isotig03564	T. dimidiata	621	0.42	13.9	0.76	G3DSA:2.40.128.20		1.6e-14
TDIM_isotig04298	T. dimidiata	701	5.2e-05	26.6	0.74	PF03973	Triabin	1e-07
TDIM_isotig04910	T. dimidiata	595	1.1e-05	28.8	0.71	PF03973	Triabin	1.1e-07
TDIM_H9TUR5Q02J3D4J	T. dimidiata	414	0.0056	20	0.85	G3DSA:2.40.128.20		3.5e-12
TDIM_IAZY42G02FQSB1	T. dimidiata	660	0.00016	25	0.75	PF00061	Lipocalin / cytosolic fatty-acid binding protein family	6.9e-08
TDIM_H9TUR5Q02GQFTR	T. dimidiata	520	0.0046	20.3	0.79	PF00061	Lipocalin / cytosolic fatty-acid binding protein family	0.00015
TDIM_IAZY42G01BAE82	T. dimidiata	844	0.0078	19.5	0.84	PF03973	Triabin	2.3e-06
Fatty-acid binding protein Clade
TINF_isotig00539	T. infestans	1343	1.6e-19	74	0.94	PF00061	Lipocalin / cytosolic fatty-acid binding protein family	6.7e-22
TPAL_isotig05959	T. pallidipennis	580	7.3e-20	74.9	0.93	PF03973	Triabin	5.6e-21
TDIM_isotig05501	T. dimidiata	1177	8.9e-21	77.7	0.94	PF00061	Lipocalin / cytosolic fatty-acid binding protein family	4.5e-22
Lipocalins of Nitrophorin family
TINF_isotig03504	T. infestans	751	14	19	0.81	PF02087	Nitrophorin	2.9e-06
TINF_isotig03525	T. infestans	749	3.7e-05	27.4	0.84	PF02087	Nitrophorin	3.1e-09
TINF_isotig03637	T. infestans	734	0.00021	24.9	0.83	PF02087	Nitrophorin	1.4e-08
TINF_isotig03720	T. infestans	720	3.3e-05	27.6	0.8	PF02087	Nitrophorin	2e-10
TPAL_isotig04672	T. pallidipennis	794	0.00086	22.8	0.88	PF02087	Nitrophorin	1.4e-09
TPAL_isotig04831	T. pallidipennis	769	46	17.2	0.82	PF02087	Nitrophorin	2.3e-09
TPAL_isotig04926	T. pallidipennis	755	0.21	15	0.84	PF02087	Nitrophorin	3.6e-10
TPAL_isotig04944	T. pallidipennis	756	2.3e-05	27.9	0.85	PF02087	Nitrophorin	8.5e-10
TPAL_isotig05135	T. pallidipennis	734	0.00058	23.3	0.85	PF02087	Nitrophorin	1.2e-06
TDIM_isotig04726	T. dimidiata	701	1.4e-05	28.5	0.91	PF03973	Triabin	7.5e-11
TDIM_isotig04741	T. dimidiata	734	3.4e-05	27.2	0.91	PF03973	Triabin	1.5e-11
TDIM_H9TUR5Q01EY5JO	T. dimidiata	538	52	16.9	0.86	PF03973	Triabin	6.6e-08
TDIM_IAZY42G01CH7G4	T. dimidiata	664	0.00011	25.6	0.86	PF03973	Triabin	2.3e-11
TDIM_IAZY42G01B1ITO	T. dimidiata	758	0.00036	23.9	0.78	PF02087	Nitrophorin	1.9e-11
TDIM_IAZY42G01ENWAD	T. dimidiata	760	0.00036	23.9	0.8	PF02087	Nitrophorin	8.6e-12
TDIM_H9TUR5Q01D34SC	T. dimidiata	811	0.00096	22.5	0.87	PF00061	Lipocalin / cytosolic fatty-acid binding protein family	1.4e-05
