# Supplementary material for: Adaptations in energy metabolism and gene family expansions revealed by comparative transcriptomics of three Chagas disease triatomine vectors
Source: BMC Genomics. 2018 Apr 27;19:296. doi: 10.1186/s12864-018-4696-8 (PMC5921304; doi:10.1186/s12864-018-4696-8)
Supplement: Supplementary file 3 — Transcriptionally active transposable elements in Triatoma. BLASTn analysis search in the RepBase database. Data for Fig. 4. (XLS 64 kb) [file 12864_2018_4696_MOESM3_ESM.xls]

## Sheet: Additional file 3
Transcriptionally active transposable elements in Triatoma. BLASTn analysis search in the RepBase database (Figure 4 data)
Query	Triatoma species	RepBase subject (best match)	TE type	Taxonomical origin	% identity	Alignment length	e value	Score
TINF_isotig01628	T. infestans	Charlie12_GG|hAT|Gallus	DNA-TE	Bird	82.25	231	3e-23	113
TINF_isotig02524	T. infestans	Charlie-Galluhop|Charlie-Galluhop|Gallus	DNA-TE	Bird	89.31	159	4e-44	180
TINF_isotig04827	T. infestans	DNA4-1_RPr|DNA	DNA-TE	R. prolixus	92.31	182	9e-57	220
TINF_isotig00514	T. infestans	DNA4-1_RPr|DNA	DNA-TE	R. prolixus	91.33	173	4e-42	174
TINF_isotig04814	T. infestans	DNA4-1_RPr|DNA	DNA-TE	R. prolixus	88.76	178	6e-40	165
TINF_isotig03241	T. infestans	DNA4-1_RPr|DNA	DNA-TE	R. prolixus	95.19	104	8e-36	153
TINF_isotig00110	T. infestans	DNA4-1_RPr|DNA	DNA-TE	R. prolixus	90.78	141	7e-26	121
TINF_isotig03460	T. infestans	DNA4-1_RPr|DNA	DNA-TE	R. prolixus	85.21	169	4e-19	97.6
TINF_isotig04577	T. infestans	DNA4-1_RPr|DNA	DNA-TE	R. prolixus	85.71	126	6e-14	79.8
TINF_isotig00816	T. infestans	hAT-1_RPr|hAT|Rhodnius	DNA-TE	R. prolixus	98.16	1087	0	1907
TINF_isotig02039	T. infestans	hAT-1_RPr|hAT|Rhodnius	DNA-TE	R. prolixus	99.43	1047	0	1966
TINF_isotig03134	T. infestans	hAT-N1_RPr|hAT|Rhodnius	DNA-TE	R. prolixus	96.53	202	6e-89	329
TINF_isotig01821	T. infestans	Helitron-N1_AC|Helitron|Anolis	DNA-TE	Vertebrate	91.7	253	3e-89	331
TINF_isotig00123	T. infestans	Helitron-N1_AC|Helitron|Anolis	DNA-TE	Vertebrate	86.33	139	5e-25	117
TINF_isotig03999	T. infestans	Mariner1_GG|Mariner/Tc1|Gallus	DNA-TE	Bird	93.75	160	9e-57	222
TINF_isotig03466	T. infestans	Mariner1_GG|Mariner/Tc1|Gallus	DNA-TE	Bird	94.55	110	2e-39	165
TINF_isotig00354	T. infestans	Mariner-10_RPr|Mariner/Tc1|Rhodnius	DNA-TE	R. prolixus	87.52	753	0	662
TINF_isotig00067	T. infestans	Mariner-14_RPr|Mariner/Tc1|Rhodnius	DNA-TE	R. prolixus	87.48	1086	0	967
TINF_isotig01524	T. infestans	Mariner1b_GG|Mariner/Tc1|Gallus	DNA-TE	Bird	90.22	225	1e-68	262
TINF_isotig03692	T. infestans	Mariner1b_GG|Mariner/Tc1|Gallus	DNA-TE	Bird	86.76	136	6e-27	123
TINF_isotig03642	T. infestans	Mariner-2_RPr|Mariner/Tc1|Rhodnius	DNA-TE	R. prolixus	82.83	396	2e-61	238
TINF_isotig04284	T. infestans	Mariner-2_RPr|Mariner/Tc1|Rhodnius	DNA-TE	R. prolixus	87.56	217	1e-52	208
TINF_isotig02681	T. infestans	Mariner-2_RPr|Mariner/Tc1|Rhodnius	DNA-TE	R. prolixus	87.14	140	2e-30	135
TINF_isotig01562	T. infestans	Mariner-2_RPr|Mariner/Tc1|Rhodnius	DNA-TE	R. prolixus	79.62	314	2e-20	101
TINF_isotig03384	T. infestans	Mariner-21_AEc|Mariner/Tc1|Acromyrmex	DNA-TE	invertebrate	95.73	772	0	1154
TINF_isotig00417	T. infestans	Mariner-28_RPr|Mariner/Tc1|Rhodnius	DNA-TE	R. prolixus	86.02	379	1e-61	240
TINF_isotig01192	T. infestans	Mariner-30_RPr|Mariner/Tc1|Rhodnius	DNA-TE	R. prolixus	97.26	401	0	658
TINF_isotig04594	T. infestans	Mariner-30_RPr|Mariner/Tc1|Rhodnius	DNA-TE	R. prolixus	98.52	473	0	876
TINF_isotig01042	T. infestans	Mariner-30_RPr|Mariner/Tc1|Rhodnius	DNA-TE	R. prolixus	97.69	260	8e-129	462
TINF_isotig01876	T. infestans	Mariner-6_RPr|Mariner/Tc1|Rhodnius	DNA-TE	R. prolixus	98.69	1297	0	2377
TINF_isotig01382	T. infestans	Mariner-N17_RPr|Mariner/Tc1|Rhodnius	DNA-TE	R. prolixus	93.5	477	1e-139	498
TINF_isotig01606	T. infestans	Mariner-N17_RPr|Mariner/Tc1|Rhodnius	DNA-TE	R. prolixus	91.8	244	9e-64	244
TINF_isotig04194	T. infestans	Mariner-N24_RPr|Mariner/Tc1|Rhodnius	DNA-TE	R. prolixus	94.01	317	2e-131	470
TINF_isotig02150	T. infestans	Mariner-N28_RPr|Mariner/Tc1|Rhodnius	DNA-TE	R. prolixus	93.29	864	0	1197
TINF_isotig01444	T. infestans	Mariner-N28_RPr|Mariner/Tc1|Rhodnius	DNA-TE	R. prolixus	86.89	473	1e-117	424
TINF_isotig00247	T. infestans	Mariner-N28_RPr|Mariner/Tc1|Rhodnius	DNA-TE	R. prolixus	88.82	322	3e-91	337
TINF_isotig01651	T. infestans	Mariner-N28_RPr|Mariner/Tc1|Rhodnius	DNA-TE	R. prolixus	81.28	561	3e-74	281
TINF_isotig00217	T. infestans	Mariner-N7_RPr|Mariner/Tc1|Rhodnius	DNA-TE	R. prolixus	93.97	547	0	803
TINF_isotig04541	T. infestans	Myotis_hAT1|hAT|Myotis	DNA-TE	Vertebrate	90.78	141	3e-43	176
TINF_isotig02724	T. infestans	ENS1B-LTR|ERV3|Gallus	LTR	Bird	97.64	466	0	831
TINF_isotig02123	T. infestans	GGERV20_I|ERV3|Gallus	LTR	Bird	98.08	624	0	1082
TINF_isotig04424	T. infestans	GGERV30_LTR|LTR	LTR	Bird	93.71	175	3e-68	260
TINF_isotig04414	T. infestans	GGERVK1|ERV2|Gallus	LTR	Bird	98.76	565	0	1021
TINF_isotig03932	T. infestans	GGERVL-A|ERV3|Gallus	LTR	Bird	92.39	644	0	856
TINF_isotig04529	T. infestans	GGERVL-A|ERV3|Gallus	LTR	Bird	97.06	510	0	892
TINF_isotig03142	T. infestans	GGLTR1|ERV2|Gallus	LTR	Bird	99.17	241	7e-129	462
TINF_isotig01234	T. infestans	GGLTR10C2_LTR|ERV2|Gallus	LTR	Bird	97.53	365	0	644
TINF_isotig04802	T. infestans	GGLTR10C2_LTR|ERV2|Gallus	LTR	Bird	91.89	148	1e-47	190
TINF_isotig03875	T. infestans	GGLTR3B2|ERV3|Gallus	LTR	Bird	92.42	198	1e-62	242
TINF_isotig00700	T. infestans	GGLTR3B2|ERV3|Gallus	LTR	Bird	90.22	184	7e-47	190
TINF_isotig03957	T. infestans	GGLTR3B2|ERV3|Gallus	LTR	Bird	86.96	184	1e-37	159
TINF_isotig04175	T. infestans	GGLTR7_I|ERV1|Gallus	LTR	Bird	95.83	624	0	1021
TINF_isotig01778	T. infestans	GGLTR7_I|ERV1|Gallus	LTR	Bird	80.34	356	6e-35	151
TINF_isotig03195	T. infestans	Hitchcock_LTR|LTR	LTR	Bird	83.21	131	1e-09	65.9
TINF_isotig04808	T. infestans	Kronos_LTR|Gypsy|Gallus	LTR	Bird	97.5	240	1e-115	416
TINF_isotig02670	T. infestans	Copia-1_ST-LTR|Copia|Solanum	LTR	Plant	81.31	107	6e-06	54
TINF_isotig02330	T. infestans	Gypsy-23_RPr-I|Gypsy|Rhodnius	LTR	R. prolixus	86.57	536	2e-126	454
TINF_isotig00980	T. infestans	CR1-B2|CR1|Gallus	non-LTR	Bird	85.67	314	2e-67	258
TINF_isotig01146	T. infestans	CR1-B2|CR1|Gallus	non-LTR	Bird	91.56	154	6e-49	196
TINF_isotig03782	T. infestans	CR1-B2|CR1|Gallus	non-LTR	Bird	96.15	104	5e-40	167
TINF_isotig00792	T. infestans	CR1-C|CR1|Gallus	non-LTR	Bird	97.31	297	3e-141	504
TINF_isotig04764	T. infestans	CR1-C|CR1|Gallus	non-LTR	Bird	94.97	298	2e-132	472
TINF_isotig03296	T. infestans	CR1-C4|CR1|Gallus	non-LTR	Bird	86.3	146	3e-29	131
TINF_isotig01578	T. infestans	CR1-D2|CR1|Gallus	non-LTR	Bird	94.57	129	6e-48	192
TINF_isotig04715	T. infestans	CR1-D2|CR1|Gallus	non-LTR	Bird	88.28	145	9e-34	145
TINF_isotig04837	T. infestans	CR1-E_Pass|CR1|Passeriformes	non-LTR	Bird	88.32	137	8e-35	147
TINF_isotig04705	T. infestans	CR1-F2|CR1|Gallus	non-LTR	Bird	98.69	383	0	722
TINF_isotig00933	T. infestans	CR1-F2|CR1|Gallus	non-LTR	Bird	95.22	272	4e-121	436
TINF_isotig04212	T. infestans	CR1-F2|CR1|Gallus	non-LTR	Bird	95.54	112	7e-45	182
TINF_isotig02656	T. infestans	CR1-F2|CR1|Gallus	non-LTR	Bird	95.45	110	2e-43	178
TINF_isotig04787	T. infestans	CR1-F2|CR1|Gallus	non-LTR	Bird	85.54	166	2e-31	137
TINF_isotig04394	T. infestans	CR1-G|CR1|Gallus	non-LTR	Bird	94.6	352	1e-154	547
TINF_isotig04797	T. infestans	CR1-G|CR1|Gallus	non-LTR	Bird	96.06	254	3e-113	408
TINF_isotig03350	T. infestans	CR1-G|CR1|Gallus	non-LTR	Bird	96.43	140	4e-59	230
TINF_isotig03913	T. infestans	CR1-H|CR1|Gallus	non-LTR	Bird	95.66	461	0	753
TINF_isotig03004	T. infestans	CR1-H|CR1|Gallus	non-LTR	Bird	95.96	272	1e-121	438
TINF_isotig01554	T. infestans	CR1-H|CR1|Gallus	non-LTR	Bird	93.24	281	2e-110	400
TINF_isotig04844	T. infestans	CR1-H|CR1|Gallus	non-LTR	Bird	95.87	121	5e-51	200
TINF_isotig04515	T. infestans	CR1-H2|CR1|Gallus	non-LTR	Bird	98.43	254	4e-132	472
TINF_isotig04760	T. infestans	CR1-Y3|CR1|Gallus	non-LTR	Bird	91.61	310	3e-110	398
TINF_isotig04782	T. infestans	CR1-Y3|CR1|Gallus	non-LTR	Bird	91.15	192	2e-64	246
TINF_isotig04210	T. infestans	CR1-Y3|CR1|Gallus	non-LTR	Bird	83.75	320	8e-54	212
TINF_isotig03891	T. infestans	CR1-Y3|CR1|Gallus	non-LTR	Bird	82.77	267	7e-39	163
TINF_isotig03915	T. infestans	Jockey-1_RPr|Jockey|Rhodnius	non-LTR	R. prolixus	81.96	255	6e-30	133
TINF_isotig02986	T. infestans	Jockey-1_RPr|Jockey|Rhodnius	non-LTR	R. prolixus	81.38	188	2e-18	95.6
TINF_isotig02538	T. infestans	Jockey-1_RPr|Jockey|Rhodnius	non-LTR	R. prolixus	79.68	187	1e-10	69.9
TINF_isotig02565	T. infestans	Jockey-2_RPr|Jockey|Rhodnius	non-LTR	R. prolixus	84.16	770	4e-152	539
TINF_isotig02570	T. infestans	Jockey-2_RPr|Jockey|Rhodnius	non-LTR	R. prolixus	83.83	779	6e-148	525
TINF_isotig01390	T. infestans	Jockey-2_RPr|Jockey|Rhodnius	non-LTR	R. prolixus	79.53	430	3e-35	151
TINF_isotig02853	T. infestans	Jockey-4_RPr|Jockey|Rhodnius	non-LTR	R. prolixus	82.27	485	1e-71	272
TINF_isotig03576	T. infestans	Jockey-4_RPr|Jockey|Rhodnius	non-LTR	R. prolixus	80.41	194	6e-15	83.8
TINF_isotig01362	T. infestans	Jockey-5_RPr|Jockey|Rhodnius	non-LTR	R. prolixus	84.15	164	9e-26	119
TINF_isotig03738	T. infestans	Jockey-6_RPr|Jockey|Rhodnius	non-LTR	R. prolixus	79.64	275	6e-18	93.7
TINF_isotig01978	T. infestans	Jockey-8_RPr|Jockey|Rhodnius	non-LTR	R. prolixus	84.15	959	0	644
TINF_isotig02369	T. infestans	Jockey-8_RPr|Jockey|Rhodnius	non-LTR	R. prolixus	78.68	394	2e-24	115
TINF_isotig04768	T. infestans	Loa-1_RPr|Loa|Rhodnius	non-LTR	R. prolixus	80.95	231	4e-23	109
TINF_isotig03244	T. infestans	Loa-1_RPr|Loa|Rhodnius	non-LTR	R. prolixus	85.84	113	4e-19	97.6
TINF_isotig03540	T. infestans	Loa-1_RPr|Loa|Rhodnius	non-LTR	R. prolixus	85.45	110	2e-17	91.7
TINF_isotig00950	T. infestans	Loa-2_RPr|Loa|Rhodnius	non-LTR	R. prolixus	88.29	111	5e-25	117
TINF_isotig02964	T. infestans	Nimb-1_RPr|Nimb|Rhodnius	non-LTR	R. prolixus	91.11	506	1e-173	611
TINF_isotig01126	T. infestans	Nimb-3_RPr|Nimb|Rhodnius	non-LTR	R. prolixus	90	100	1e-25	119
TINF_isotig02796	T. infestans	Nimb-4_RPr|Nimb|Rhodnius	non-LTR	R. prolixus	91.09	247	4e-78	293
TINF_isotig00848	T. infestans	Nimb-4_RPr|Nimb|Rhodnius	non-LTR	R. prolixus	85.43	254	1e-50	202
TINF_isotig00936	T. infestans	Nimb-4_RPr|Nimb|Rhodnius	non-LTR	R. prolixus	87.9	124	5e-28	127
TINF_isotig00228	T. infestans	Nimb-4_RPr|Nimb|Rhodnius	non-LTR	R. prolixus	84.26	108	1e-13	79.8
TINF_isotig02015	T. infestans	Nimb-4B_RPr|Nimb|Rhodnius	non-LTR	R. prolixus	90.91	176	2e-52	208
TDIM_isotig01075	T. dimidiata	Copia-1_ST-LTR|Copia|Solanum	LTR	Plant	81.31	107	8e-06	54
TDIM_isotig01093	T. dimidiata	Gypsy-23_RPr-I|Gypsy|Rhodnius	LTR	R. prolixus	87.09	519	3e-128	460
TDIM_isotig02321	T. dimidiata	Ingi-1_Rpro|Ingi|Rhodnius	non-LTR	R. prolixus	88.24	102	3e-22	107
TDIM_isotig02483	T. dimidiata	Jockey-5_RPr|Jockey|Rhodnius	non-LTR	R. prolixus	86.43	140	2e-25	119
TDIM_isotig02579	T. dimidiata	DNA4-1_RPr|DNA	DNA-TE	R. prolixus	84.27	178	5e-20	101
TDIM_isotig02886	T. dimidiata	Jockey-1_RPr|Jockey|Rhodnius	non-LTR	R. prolixus	82.24	152	6e-16	87.7
TDIM_isotig04102	T. dimidiata	Nimb-4_RPr|Nimb|Rhodnius	non-LTR	R. prolixus	85.91	220	3e-38	161
TDIM_isotig04707	T. dimidiata	Mariner-N28_RPr|Mariner/Tc1|Rhodnius	DNA-TE	R. prolixus	78.87	336	9e-17	89.7
TDIM_isotig04784	T. dimidiata	DNA4-1_RPr|DNA	DNA-TE	R. prolixus	91.16	181	1e-52	208
TDIM_isotig05108	T. dimidiata	Jockey-1_RPr|Jockey|Rhodnius	non-LTR	R. prolixus	79.58	289	1e-21	105
TDIM_isotig05394	T. dimidiata	Loa-3_RPr|Loa|Rhodnius	non-LTR	R. prolixus	93.65	126	4e-46	186
TDIM_isotig06198	T. dimidiata	GGLTR3B2|ERV3|Gallus	LTR	Bird	87.4	127	9e-19	93.7
TDIM_isotig06199	T. dimidiata	GGLTR3B2|ERV3|Gallus	LTR	Bird	86	100	8e-10	63.9
TPAL_isotig01084	T. pallidipennis	Copia-1_ST-LTR|Copia|Solanum	LTR	Plant	81.31	107	8e-06	54
TPAL_isotig02364	T. pallidipennis	Copia-3_MMa-I|Copia|Mesobuthus	LTR	invertebrate	89.92	119	7e-32	141
TPAL_isotig00236	T. pallidipennis	DNA4-1_RPr|DNA	DNA-TE	R. prolixus	90.28	144	3e-35	151
TPAL_isotig01406	T. pallidipennis	DNA4-1_RPr|DNA	DNA-TE	R. prolixus	90	180	4e-47	190
TPAL_isotig01854	T. pallidipennis	DNA4-1_RPr|DNA	DNA-TE	R. prolixus	91.51	106	8e-27	123
TPAL_isotig02570	T. pallidipennis	DNA4-1_RPr|DNA	DNA-TE	R. prolixus	86.52	178	2e-31	139
TPAL_isotig03099	T. pallidipennis	DNA4-1_RPr|DNA	DNA-TE	R. prolixus	86.89	183	1e-32	143
TPAL_isotig05107	T. pallidipennis	DNA4-1_RPr|DNA	DNA-TE	R. prolixus	85.33	184	7e-27	123
TPAL_isotig05439	T. pallidipennis	DNA4-1_RPr|DNA	DNA-TE	R. prolixus	90.61	181	3e-50	200
TPAL_isotig05516	T. pallidipennis	DNA4-1_RPr|DNA	DNA-TE	R. prolixus	90.28	144	3e-35	151
TPAL_isotig05665	T. pallidipennis	DNA4-1_RPr|DNA	DNA-TE	R. prolixus	87.25	102	2e-17	91.7
TPAL_isotig05956	T. pallidipennis	DNA4-1_RPr|DNA	DNA-TE	R. prolixus	82.43	148	3e-07	58
TPAL_isotig05962	T. pallidipennis	DNA4-1_RPr|DNA	DNA-TE	R. prolixus	93.57	140	1e-49	198
TPAL_isotig01268	T. pallidipennis	Gypsy-23_RPr-I|Gypsy|Rhodnius	LTR	R. prolixus	86.73	535	4e-118	426
TPAL_isotig02947	T. pallidipennis	HSMAR1|Mariner/Tc1|Homo	DNA-TE	vertebrate	86.89	122	2e-18	95.6
TPAL_isotig01456	T. pallidipennis	Jockey-1_RPr|Jockey|Rhodnius	non-LTR	R. prolixus	79.65	231	2e-15	85.7
TPAL_isotig05852	T. pallidipennis	Jockey-2_RPr|Jockey|Rhodnius	non-LTR	R. prolixus	82.25	445	3e-56	220
TPAL_isotig02204	T. pallidipennis	Jockey-8_RPr|Jockey|Rhodnius	non-LTR	R. prolixus	81.69	213	5e-24	113
TPAL_isotig02370	T. pallidipennis	Loa-3_RPr|Loa|Rhodnius	non-LTR	R. prolixus	92.97	128	2e-44	182
TPAL_isotig05692	T. pallidipennis	Mariner-33_HSal|Mariner/Tc1|Harpegnathos	DNA-TE	invertebrate	82.82	582	1e-98	361
TPAL_isotig02202	T. pallidipennis	Mariner-4_RPr|Mariner/Tc1|Rhodnius	DNA-TE	R. prolixus	98.41	378	1e-178	626
TPAL_isotig01784	T. pallidipennis	Polinton-3_RPr|Polinton|Rhodnius	DNA-TE	R. prolixus	86.88	221	1e-52	208
TPAL_isotig01920	T. pallidipennis	Polinton-3_RPr|Polinton|Rhodnius	DNA-TE	R. prolixus	87.88	132	4e-28	127
