# Supplementary material for: Adaptations in energy metabolism and gene family expansions revealed by comparative transcriptomics of three Chagas disease triatomine vectors
Source: BMC Genomics. 2018 Apr 27;19:296. doi: 10.1186/s12864-018-4696-8 (PMC5921304; doi:10.1186/s12864-018-4696-8)
Supplement: Supplementary file 4 — Transcripts coding for odorant receptors and odorant binding proteins in Triatoma. (XLS 78 kb) [file 12864_2018_4696_MOESM4_ESM.xls]

## Sheet: Aditional file 4
Transcripts coding for odorant receptors and odorant binding proteins in Triatoma
Assembled Isotig/Singleton	Isotig length	Pfam Best hit	Pfam Description	Best HMM hit e-value	R. prolixus best reciprocal hit	BRH Score
Odorant Receptors
TINF_H9TUR5Q01BJM12	730	PF02949	7tm Odorant receptor	3.3e-12	RPRC000423 (Or31)
TINF_H9TUR5Q01C2BE6	814	PF02949	7tm Odorant receptor	6.2e-06
TINF_H9TUR5Q01CTSPT	575	PF02949	7tm Odorant receptor	8.6e-08	RPRC000209 (Or30)	182
TINF_IAZY42G01AQS4U	839	PF02949	7tm Odorant receptor	7.1e-13	RPRC000200 (Or74)	153
TINF_IAZY42G01CIS71	685	PF02949	7tm Odorant receptor	1.4e-05
TINF_IAZY42G01EYDCV	501	PF02949	7tm Odorant receptor	7.7e-10
TINF_IAZY42G02F7BA3	416	PF02949	7tm Odorant receptor	7.4e-17
TINF_IAZY42G02FST9N	712	PF02949	7tm Odorant receptor	2.4e-14	RPRC000362 (Or13)	152
TINF_IAZY42G02FXIJX	563	PF02949	7tm Odorant receptor	1.2e-15	RPRC001623 (Or50)	166
TINF_IAZY42G02G5Y34	773	PF02949	7tm Odorant receptor	0.0094
TINF_IAZY42G02GZYHV	600	PF02949	7tm Odorant receptor	1.6e-14	RPRC002122 (Or53)	174
TINF_IAZY42G02I3KX3	603	PF02949	7tm Odorant receptor	2.2e-15	RPRC002135 (Or62)	252
TPAL_H9TUR5Q01A32UJ	428	PF02949	7tm Odorant receptor	3.1e-12	RPRC000433 (Or49)	94.7
TPAL_H9TUR5Q01A7DEI	370	PF02949	7tm Odorant receptor	4.9e-05
TPAL_H9TUR5Q01BD9GW	466	PF02949	7tm Odorant receptor	1.8e-05
TPAL_H9TUR5Q01BS2US	524	PF02949	7tm Odorant receptor	1.2e-06
TPAL_H9TUR5Q01BVCG2	512	PF02949	7tm Odorant receptor	8.3e-09
TPAL_H9TUR5Q01EQDBK	634	PF02949	7tm Odorant receptor	1.3e-11
TPAL_H9TUR5Q02FW6FA	733	PF02949	7tm Odorant receptor	1.2e-06
TPAL_H9TUR5Q02G2854	712	PF02949	7tm Odorant receptor	2.4e-10
TPAL_H9TUR5Q02GKCLS	472	PF02949	7tm Odorant receptor	1.2e-13
TPAL_H9TUR5Q02H5XB2	786	PF02949	7tm Odorant receptor	1.4e-05
TPAL_H9TUR5Q02I42VJ	650	PF02949	7tm Odorant receptor	4.1e-06
TPAL_H9TUR5Q02IO3PX	855	PF02949	7tm Odorant receptor	4.7e-07
TPAL_H9TUR5Q02IX96Y	727	PF02949	7tm Odorant receptor	4.1e-06
TPAL_IAZY42G01A81FW	701	PF02949	7tm Odorant receptor	1.7e-20	RPRC000522 (Or100)	254
TPAL_IAZY42G01B5I0T	569	PF02949	7tm Odorant receptor	2.2e-09
TPAL_IAZY42G01BHTCK	552	PF02949	7tm Odorant receptor	0.00012
TPAL_IAZY42G02IQPX2	395	PF02949	7tm Odorant receptor	6.4e-05
TPAL_isotig00497	1321	PF02949	7tm Odorant receptor	4e-19	RPRC000200 (Or74)	273
TPAL_isotig01712	797	PF02949	7tm Odorant receptor	3.4e-17	RPRC002136 (Or63)	228
TPAL_isotig05188	727	PF02949	7tm Odorant receptor	8.4e-11	RPRC000255 (Or105)	86.7
TDIM_H9TUR5Q01A2AVA	338	PF02949	7tm Odorant receptor	1.3e-09	RPRC002141 (Or110)	118
TDIM_H9TUR5Q01DF595	631	PF02949	7tm Odorant receptor	1.9e-13	RPRC002158 (Or93)	595
TDIM_H9TUR5Q01DOBGU	804	PF02949	7tm Odorant receptor	7.4e-19	RPRC000125 (Or29)	185
TDIM_H9TUR5Q01EF9EJ	777	PF02949	7tm Odorant receptor	4.8e-13
TDIM_H9TUR5Q01EXYA1	500	PF02949	7tm Odorant receptor	6.6e-05
TDIM_H9TUR5Q02F57YC	659	PF02949	7tm Odorant receptor	1.6e-11
TDIM_H9TUR5Q02FSTED	571	PF02949	7tm Odorant receptor	1.6e-09
TDIM_H9TUR5Q02G3IW8	482	PF02949	7tm Odorant receptor	1.7e-06
TDIM_H9TUR5Q02GJE7R	735	PF02949	7tm Odorant receptor	5.9e-17	RPRC000108 (Or42)	195
TDIM_H9TUR5Q02H1EJI	673	PF02949	7tm Odorant receptor	9.2e-10	RPRC000452 (Or66)	189
TDIM_H9TUR5Q02HR9SI	668	PF02949	7tm Odorant receptor	4.1e-11
TDIM_H9TUR5Q02IILAG	566	PF02949	7tm Odorant receptor	1.2e-07
TDIM_H9TUR5Q02IPSVC	705	PF02949	7tm Odorant receptor	5.3e-09
TDIM_H9TUR5Q02JIF4X	545	PF02949	7tm Odorant receptor	2.5e-11	RPRC000433 (Or49)	95.1
TDIM_IAZY42G01CHWEL	608	PF02949	7tm Odorant receptor	7e-15
TDIM_IAZY42G01DHB2Y	756	PF02949	7tm Odorant receptor	4.5e-10
TDIM_IAZY42G01DM163	741	PF02949	7tm Odorant receptor	3e-10	RPRC000375 (Or22)	151
TDIM_IAZY42G01DRSCJ	752	PF02949	7tm Odorant receptor	6.9e-18	RPRC000140 (Or43)	244
TDIM_IAZY42G01EAEOR	754	PF02949	7tm Odorant receptor	3.7e-20	RPRC000317 (Or87)	340
TDIM_IAZY42G02FU57Z	598	PF02949	7tm Odorant receptor	3e-09
TDIM_IAZY42G02G7JSB	436	PF02949	7tm Odorant receptor	8.8e-12
TDIM_IAZY42G02JS0H8	582	PF02949	7tm Odorant receptor	1.1e-09
TDIM_isotig01575	1053	PF02949	7tm Odorant receptor	7.3e-11	RPRC000200 (Or74)	293
TDIM_isotig05082	689	PF02949	7tm Odorant receptor	6.8e-06
TDIM_isotig05683	562	PF02949	7tm Odorant receptor	4.5e-05
Ionotropic receptors
TINF_IAZY42G02IT0XJ	533	PF00060	Ligand-gated ion channel	9.8e-39
TINF_IAZY42G02JFIY4	640	G3DSA:3.40.190.10		0.00016	RPRC000383 (Ir40a)	112
TINF_isotig03489	756	G3DSA:3.40.190.10		1.4e-07	RPRC002124 (Ir75f)	129
TPAL_H9TUR5Q01AXZHX	364	PF00060	Ligand-gated ion channel	4.3e-12
TPAL_isotig00224	1125	PF00060	Ligand-gated ion channel	4.7e-09	RPRC008486 (Ir93a)	103
TPAL_isotig03092	1108	SSF53850		1.1e-07	RPRC017345 (Ir75o)	399
TDIM_H9TUR5Q01CNV55	661	PF00060	Ligand-gated ion channel	1.6e-09
TDIM_H9TUR5Q01D4K5F		PF00060	Ligand-gated ion channel	3.3e-11	RPRC008486 (Ir93a)	213
TDIM_H9TUR5Q02H337B	753	PF00060	Ligand-gated ion channel	1.8e-06
TDIM_IAZY42G01A3V5Z	655	SSF53850		3.8e-06	RPRC017348 (Ir7)	294
TDIM_IAZY42G02F4RCG	777	PF00060	Ligand-gated ion channel	2e-06
TDIM_IAZY42G02GZTJW	755	PF00060	Ligand-gated ion channel	7.7e-14	RPRC013097 (Ir41c)	348
TDIM_IAZY42G02J3CNT	318	PF00060	Ligand-gated ion channel	0.0042
Gustatory receptors
TINF_H9TUR5Q01B10WU	597	PF08395	7tm Chemosensory receptor	9.1e-11	RPRC002023 (Gr2)	86.3
TINF_IAZY42G01AGVM9	166	PF08395	7tm Chemosensory receptor	1.9e-06
TINF_IAZY42G02IJAQS	458	PF08395	7tm Chemosensory receptor	6e-06
TINF_isotig01766	1460	PF08395	7tm Chemosensory receptor	7e-06
TPAL_H9TUR5Q02HYUFM	376	PF08395	7tm Chemosensory receptor	2.9e-07	RPRC000368 (Gr26)	124
TPAL_H9TUR5Q02JUK7D	587	PF08395	7tm Chemosensory receptor	2.7e-23
TPAL_isotig04575	805	PF08395	7tm Chemosensory receptor	3.8e-08
TDIM_H9TUR5Q02I99PC	608	PF08395	7tm Chemosensory receptor	1.2e-07	RPRC000068 (Gr27)	123
TDIM_H9TUR5Q02IUJ4J	645	PF08395	7tm Chemosensory receptor	2.8e-18	RPRC000368 (Gr26)	228
TDIM_IAZY42G01EJEY5	641	PF08395	7tm Chemosensory receptor	0.00079
TDIM_IAZY42G02IQ3KT	528	PF08395	7tm Chemosensory receptor	5.7e-06
Odorant binding proteins
TINF_H9TUR5Q02FIT3F	561	PF01395	PBP/GOBP family	5.1e-17	RPRC000257 (OBP25)	116
TINF_H9TUR5Q02G2FER	556	PF01395	PBP/GOBP family	3.1e-09
TINF_H9TUR5Q02G4PQ0	700	PF01395	PBP/GOBP family	1.3e-07
TINF_H9TUR5Q02HX6OU	405	PF01395	PBP/GOBP family	0.00011
TINF_H9TUR5Q02JFPL9	624	PF01395	PBP/GOBP family	2.9e-06
TINF_IAZY42G01BZLLV	616	PF01395	PBP/GOBP family	6.8e-11
TINF_IAZY42G01C1KGI	653	PF01395	PBP/GOBP family	1.8e-10
TINF_IAZY42G01CB9SS	584	PF01395	PBP/GOBP family	2.1e-07	RPRC001925 (OBP21)	179
TINF_IAZY42G01CGQ6J	644	PF01395	PBP/GOBP family	1.4e-09
TINF_IAZY42G01CZXSL	577	PF01395	PBP/GOBP family	3.3e-07
TINF_IAZY42G01D2K0Q	671	PF01395	PBP/GOBP family	3e-12
TINF_IAZY42G01DFO2B	667	PF01395	PBP/GOBP family	5.9e-10	RPRC000492 (OBP12)	182
TINF_IAZY42G01EOXSH	646	PF01395	PBP/GOBP family	4e-05
TINF_IAZY42G01EVQPI	588	G3DSA:1.10.238.20		1.1e-05	RPRC000527 (OBP3)	79.9
TINF_IAZY42G01EY2X7	632	PF01395	PBP/GOBP family	9.1e-14
TINF_IAZY42G02F1RMF	517	PF01395	PBP/GOBP family	3.4e-05
TINF_IAZY42G02F61CN	563	PF01395	PBP/GOBP family	3.2e-06
TINF_IAZY42G02GABK9	565	PF01395	PBP/GOBP family	3.3e-11
TINF_IAZY42G02HCUKO	788	PF01395	PBP/GOBP family	1.7e-06
TINF_IAZY42G02HSVT1	632	PF01395	PBP/GOBP family	2.7e-06
TINF_IAZY42G02HYPHE	402	PF01395	PBP/GOBP family	2.1e-07
TINF_IAZY42G02IR0L6	583	PF01395	PBP/GOBP family	1.5e-10
TINF_IAZY42G02JGSKX	525	PF01395	PBP/GOBP family	0.00036
TINF_IAZY42G02JUZKL	601	PF01395	PBP/GOBP family	7e-05
TINF_IAZY42G02JZKZT	704	PF01395	PBP/GOBP family	2.4e-27	RPRC000118 (OBP17)	241
TINF_isotig00056	729	PF01395	PBP/GOBP family	1.3e-08
TINF_isotig00620	741	PF01395	PBP/GOBP family	3.2e-05
TINF_isotig01024	980	PF01395	PBP/GOBP family	3.5e-15	RPRC004408 (OBP11)	125
TINF_isotig02190	1043	PF01395	PBP/GOBP family	2.2e-09
TINF_isotig02406	982	PF01395	PBP/GOBP family	2.8e-10
TINF_isotig02416	971	PF01395	PBP/GOBP family	5.2e-06	RPRC000274 (OBP4)	275
TINF_isotig03025	831	PF01395	PBP/GOBP family	2.8e-09
TINF_isotig03314	783	PF01395	PBP/GOBP family	4.2e-09
TINF_isotig03329	784	PF01395	PBP/GOBP family	1.9e-13
TINF_isotig03406	770	PF01395	PBP/GOBP family	8.2e-15	RPRC000115 (OBP22)	164
TINF_isotig03594	742	PF01395	PBP/GOBP family	2.9e-15
TINF_isotig03640	734	PF01395	PBP/GOBP family	4.3e-07
TINF_isotig03651	732	PF01395	PBP/GOBP family	2.9e-12
TINF_isotig03881	692	PF01395	PBP/GOBP family	6.8e-20
TINF_isotig03900	688	PF01395	PBP/GOBP family	3.8e-11
TINF_isotig03914	683	PF01395	PBP/GOBP family	2.3e-13	RPRC000194 (OBP9)	125
TINF_isotig03930	680	PF01395	PBP/GOBP family	1.5e-12	RPRC009914 OBP27	128
TINF_isotig03951	678	PF01395	PBP/GOBP family	2.2e-08
TINF_isotig03979	673	PF01395	PBP/GOBP family	2.8e-11	RPRC010284 (OBP1)	241
TINF_isotig04034	664	PF01395	PBP/GOBP family	1.7e-09	RPRC000182 (OBP26)	184
TINF_isotig04263	603	PF01395	PBP/GOBP family	4.2e-16
TPAL_H9TUR5Q01AQPIJ	573	PF01395	PBP/GOBP family	5.3e-12
TPAL_H9TUR5Q01BJIPI	338	PF01395	PBP/GOBP family	4.2e-14
TPAL_H9TUR5Q01BSZLT	434	PF02949	7tm Odorant receptor	2e-15	RPRC000564 (OBP8)	159
TPAL_H9TUR5Q01CE8IK	509	PF01395	PBP/GOBP family	2.1e-13
TPAL_H9TUR5Q01CP67U	557	PF01395	PBP/GOBP family	4.1e-11
TPAL_H9TUR5Q01DEYMY	516	PF01395	PBP/GOBP family	9.3e-05
TPAL_H9TUR5Q01EZDW0	653	PF01395	PBP/GOBP family	9.4e-16
TPAL_H9TUR5Q02FWZEB	541	PF01395	PBP/GOBP family	1.2e-12	RPRC001924 (OBP18)	239
TPAL_H9TUR5Q02GF58U	480	PF01395	PBP/GOBP family	0.00053
TPAL_H9TUR5Q02GJ0JW	623	PF01395	PBP/GOBP family	5e-08
TPAL_H9TUR5Q02HO6DX	820	PF01395	PBP/GOBP family	3.5e-09
TPAL_H9TUR5Q02I13HR	511	PF01395	PBP/GOBP family	5.1e-07
TPAL_H9TUR5Q02I1O9C	642	G3DSA:1.10.238.20		0.00013	RPRC000274 (OBP4)	204
TPAL_H9TUR5Q02I4RFY	612	PF01395	PBP/GOBP family	1.2e-13	RPRC000194 (OBP9)	138
TPAL_H9TUR5Q02JKZ4I	394	PF01395	PBP/GOBP family	0.00047
TPAL_H9TUR5Q02JQE69	378	PF01395	PBP/GOBP family	0.00051
TPAL_IAZY42G02FPVNP	434	PF01395	PBP/GOBP family	0.00013
TPAL_IAZY42G02GWUW4	447	PF01395	PBP/GOBP family	1.7e-11
TPAL_IAZY42G02HZW3H	611	PF01395	PBP/GOBP family	1.4e-25	RPRC000118 (OBP17)	243
TPAL_IAZY42G02IQAV7	380	PF01395	PBP/GOBP family	3.9e-08
TPAL_isotig00199	781	PF01395	PBP/GOBP family	3.9e-10
TPAL_isotig00539	842	PF01395	PBP/GOBP family	5.3e-07	RPRC000560 (OBP10)	244
TPAL_isotig00982	1460	PF01395	PBP/GOBP family	5.1e-11
TPAL_isotig01304	1105	PF01395	PBP/GOBP family	3.8e-09
TPAL_isotig01730	770	PF01395	PBP/GOBP family	4.8e-06
TPAL_isotig02156	542	PF01395	PBP/GOBP family	3.9e-15	RPRC004408 (OBP11)	125
TPAL_isotig03274	1048	PF01395	PBP/GOBP family	2.1e-12	RPRC010284 (OBP1)	117
TPAL_isotig04643	790	PF01395	PBP/GOBP family	3.6e-11
TPAL_isotig04960	749	PF01395	PBP/GOBP family	1.8e-10
TPAL_isotig05019	747	PF01395	PBP/GOBP family	1.4e-14	RPRC000115 (OBP22)	143
TPAL_isotig05157	733	PF01395	PBP/GOBP family	4.4e-15
TPAL_isotig05256	717	PF01395	PBP/GOBP family	1.4e-11
TPAL_isotig05286	708	PF01395	PBP/GOBP family	5.9e-21
TPAL_isotig05403	695	PF01395	PBP/GOBP family	1.8e-12
TPAL_isotig05412	695	PF01395	PBP/GOBP family	1.8e-09	RPRC000182 (OBP26)	214
TPAL_isotig05584	673	PF01395	PBP/GOBP family	5.9e-06	RPRC000492 (OBP15)	68.6
TPAL_isotig05702	649	PF01395	PBP/GOBP family	1e-10
TPAL_isotig05841	612	PF01395	PBP/GOBP family	2.3e-11
TPAL_isotig06031	560	PF01395	PBP/GOBP family	3.7e-10	RPRC004408 (OBP12)	197
TPAL_isotig06125	525	PF01395	PBP/GOBP family	4.2e-11
TPAL_isotig06215	478	PF01395	PBP/GOBP family	6.1e-12
TPAL_isotig06222	475	PF01395	PBP/GOBP family	4.9e-12
TDIM_H9TUR5Q01A5IIB	137	PF01395	PBP/GOBP family	8.9e-06
TDIM_H9TUR5Q01BMXR7	735	PF01395	PBP/GOBP family	4.8e-06
TDIM_H9TUR5Q01CGIMM	505	PF01395	PBP/GOBP family	0.00011
TDIM_H9TUR5Q01CVKUA	607	PF01395	PBP/GOBP family	4.7e-16
TDIM_H9TUR5Q01D5W05	700	PF01395	PBP/GOBP family	0.00016
TDIM_H9TUR5Q01ERX0Y	663	PF01395	PBP/GOBP family	0.00049
TDIM_H9TUR5Q02GCS8J	549	PF01395	PBP/GOBP family	2.3e-15
TDIM_H9TUR5Q02H9CFJ	651	PF01395	PBP/GOBP family	1.1e-26	RPRC000118 (OBP17)	251
TDIM_H9TUR5Q02HDQAQ	334	PF01395	PBP/GOBP family	2.7e-05
TDIM_IAZY42G01AW2OA	396	PF01395	PBP/GOBP family	5.5e-06	RPRC011610 (OBP16)	102
TDIM_IAZY42G01BRO3W	579	PF01395	PBP/GOBP family	3.1e-06
TDIM_IAZY42G01DHSKG	588	PF01395	PBP/GOBP family	1.8e-15
TDIM_IAZY42G01DY4D4	461	PF01395	PBP/GOBP family	4.6e-07
TDIM_IAZY42G02FRVMU	421	PF01395	PBP/GOBP family	1.5e-11
TDIM_IAZY42G02HHQ9Q	606	PF01395	PBP/GOBP family	8.3e-23
TDIM_IAZY42G02I2I1S	670	PF01395	PBP/GOBP family	3.2e-14	RPRC000492 (OBP12)	77
TDIM_IAZY42G02IJL52	465	PF01395	PBP/GOBP family	1e-11
TDIM_IAZY42G02IUV25	469	PF01395	PBP/GOBP family	3.7e-07
TDIM_IAZY42G02JF63P	521	PF01395	PBP/GOBP family	2.7e-19	RPRC000564 (OBP8)	173
TDIM_IAZY42G02JOVST	536	PF01395	PBP/GOBP family	9.8e-11
TDIM_isotig00235	656	PF01395	PBP/GOBP family	4.5e-10	RPRC000182 (OBP26)	217
TDIM_isotig00827	703	PF01395	PBP/GOBP family	2.6e-12	RPRC009914 (OBP27)	140
TDIM_isotig01457	795	PF01395	PBP/GOBP family	2.7e-09
TDIM_isotig01999	666	PF01395	PBP/GOBP family	6e-10
TDIM_isotig02171	554	PF01395	PBP/GOBP family	8.4e-18	RPRC004408 (OBP11)	134
TDIM_isotig02195	524	PF01395	PBP/GOBP family	2.5e-05
TDIM_isotig03753	888	G3DSA:1.10.238.20		5.2e-05	RPRC000274 (OBP4)	251
TDIM_isotig03925	864	PF01395	PBP/GOBP family	4.9e-17	RPRC008413 (OBP15)	97.4
TDIM_isotig04432	781	PF01395	PBP/GOBP family	2e-07	RPRC000560 (OBP10)	247
TDIM_isotig04890	718	PF01395	PBP/GOBP family	1.4e-12
TDIM_isotig05070	692	PF01395	PBP/GOBP family	5e-21
TDIM_isotig05081	488	PF01395	PBP/GOBP family	4.5e-13	RPRC010284 (OBP1)	248
TDIM_isotig05254	662	PF01395	PBP/GOBP family	1.5e-13	RPRC000115 (OBP22)	161
TDIM_isotig05300	651	PF01395	PBP/GOBP family	3.1e-10
TDIM_isotig05364	638	PF01395	PBP/GOBP family	6.2e-12
TDIM_isotig05376	635	PF01395	PBP/GOBP family	8.4e-15	RPRC000194 (OBP9)	124
TDIM_isotig05703	554	PF01395	PBP/GOBP family	7.5e-13	RPRC001924 (OBP18)	217
TDIM_isotig05775	530	PF01395	PBP/GOBP family	2.3e-12
TDIM_isotig05795	524	PF01395	PBP/GOBP family	3.3e-15
TDIM_isotig05824	515	PF01395	PBP/GOBP family	8.6e-12
TDIM_isotig05899	481	PF01395	PBP/GOBP family	9.5e-13
Chemosensory proteins
TINF_H9TUR5Q01BD7M7	380	PF03392	Insect pheromone-binding family, A10/OS-D	2.9e-31
TINF_H9TUR5Q01CQIH5	812	PF03392	Insect pheromone-binding family, A10/OS-D	3.1e-33	RPRC007134 (CSP17)	192
TINF_H9TUR5Q02F6HYZ	333	PF03392	Insect pheromone-binding family, A10/OS-D	7.9e-16
TINF_H9TUR5Q02FQRUV	492	PF03392	Insect pheromone-binding family, A10/OS-D	3e-09
TINF_H9TUR5Q02HPQUH	567	PF03392	Insect pheromone-binding family, A10/OS-D	6.7e-14
TINF_IAZY42G01ALJZE	592	PF03392	Insect pheromone-binding family, A10/OS-D	8.5e-25	RPRC007979 (CSP10)	189
TINF_IAZY42G01BNXQA	627	PF03392	Insect pheromone-binding family, A10/OS-D	4.1e-24
TINF_IAZY42G01BWCHA	782	PF03392	Insect pheromone-binding family, A10/OS-D	5.6e-39	RPRC013223 (CSP1)	219
TINF_IAZY42G01C07G3	814	PF03392	Insect pheromone-binding family, A10/OS-D	9.2e-21	RPRC000631 (CSP8)	229
TINF_IAZY42G01CT82T	732	PF03392	Insect pheromone-binding family, A10/OS-D	4.9e-28
TINF_IAZY42G01D533C	559	PF03392	Insect pheromone-binding family, A10/OS-D	1.6e-14	RPRC010107 (CSP7)	191
TINF_IAZY42G01DVVVZ	502	PF03392	Insect pheromone-binding family, A10/OS-D	2e-31
TINF_IAZY42G01EIWA3	267	PF03392	Insect pheromone-binding family, A10/OS-D	9.8e-11
TINF_IAZY42G01EQ1GT	511	PF03392	Insect pheromone-binding family, A10/OS-D	2.9e-25	RPRC011935 (CSP11)	236
TINF_IAZY42G02F192W	340	PF03392	Insect pheromone-binding family, A10/OS-D	1.2e-25
TINF_IAZY42G02FQC3T	643	PF03392	Insect pheromone-binding family, A10/OS-D	4.2e-31
TINF_IAZY42G02GVNK6	480	PF03392	Insect pheromone-binding family, A10/OS-D	2.2e-40	RPRC000327 (CSP16)	226
TINF_IAZY42G02GXNY4	337	PF03392	Insect pheromone-binding family, A10/OS-D	1.3e-08
TINF_IAZY42G02H3U0W	697	PF03392	Insect pheromone-binding family, A10/OS-D	7.4e-26	RPRC000242 (CSP18)	181
TINF_IAZY42G02HI71C	480	PF03392	Insect pheromone-binding family, A10/OS-D	8.8e-16
TINF_IAZY42G02ICIJ4	321	PF03392	Insect pheromone-binding family, A10/OS-D	1.1e-08
TINF_IAZY42G02IU2EU	536	PF03392	Insect pheromone-binding family, A10/OS-D	3.6e-10
TINF_isotig01518	522	PF03392	Insect pheromone-binding family, A10/OS-D	5.4e-35
TINF_isotig04174	632	PF03392	Insect pheromone-binding family, A10/OS-D	1.7e-36	RPRC013221 (CSP2)	195
TINF_isotig04203	623	PF03392	Insect pheromone-binding family, A10/OS-D	5.1e-23	RPRC000126 (CSP19)	211
TINF_isotig04340	590	PF03392	Insect pheromone-binding family, A10/OS-D	2.9e-25	RPRC011928 (CSP12)	220
TINF_isotig04550	502	PF03392	Insect pheromone-binding family, A10/OS-D	2.8e-37	RPRC013218 (CSP5)	176
TPAL_H9TUR5Q01BWMYV	435	PF03392	Insect pheromone-binding family, A10/OS-D	1.5e-10
TPAL_H9TUR5Q01CFM9T	525	PF03392	Insect pheromone-binding family, A10/OS-D	7.1e-27
TPAL_H9TUR5Q01CSYP9	287	PF03392	Insect pheromone-binding family, A10/OS-D	0.0002
TPAL_H9TUR5Q02G3FDG	394	PF03392	Insect pheromone-binding family, A10/OS-D	2.8e-19
TPAL_H9TUR5Q02H7T6O	486	PF03392	Insect pheromone-binding family, A10/OS-D	9.9e-26	RPRC011935 (CSP11)	238
TPAL_H9TUR5Q02HZK7R	608	PF03392	Insect pheromone-binding family, A10/OS-D	8.2e-19	RPRC000631 (CSP8)	217
TPAL_H9TUR5Q02IJ4HN	790	PF03392	Insect pheromone-binding family, A10/OS-D	2.9e-10
TPAL_H9TUR5Q02IW5MJ	700	PF03392	Insect pheromone-binding family, A10/OS-D	4.4e-34
TPAL_H9TUR5Q02JVJSO	543	PF03392	Insect pheromone-binding family, A10/OS-D	1.6e-25	RPRC007979 (CSP10)	191
TPAL_IAZY42G01A7RTT	328	PF03392	Insect pheromone-binding family, A10/OS-D	6e-26
TPAL_IAZY42G01C3EOZ	754	PF03392	Insect pheromone-binding family, A10/OS-D	1.8e-38	RPRC013223 (CSP1)	204
TPAL_IAZY42G01EJVXG	678	PF03392	Insect pheromone-binding family, A10/OS-D	3.4e-31
TPAL_isotig01816	918	PF03392	Insect pheromone-binding family, A10/OS-D	3e-34
TPAL_isotig05100	735	PF03392	Insect pheromone-binding family, A10/OS-D	7.6e-41	RPRC000327 (CSP16)	233
TPAL_isotig05342	708	PF03392	Insect pheromone-binding family, A10/OS-D	4.4e-38	RPRC011928 (CSP12)	228
TPAL_isotig05446	686	PF03392	Insect pheromone-binding family, A10/OS-D	6.3e-25	RPRC000242 (CSP18)	176
TPAL_isotig05481	686	PF03392	Insect pheromone-binding family, A10/OS-D	5.2e-15	RPRC010107 (CSP7)	176
TPAL_isotig05782	630	PF03392	Insect pheromone-binding family, A10/OS-D	3e-37	RPRC013280 (CSP3)	224
TPAL_isotig05853	604	PF03392	Insect pheromone-binding family, A10/OS-D	4e-09	RPRC000126 (CSP19)	121
TPAL_isotig06088	539	PF03392	Insect pheromone-binding family, A10/OS-D	6.1e-35
TPAL_isotig06139	522	PF03392	Insect pheromone-binding family, A10/OS-D	3.9e-38	RPRC013218 (CSP5)	174
TPAL_isotig06197	491	PF03392	Insect pheromone-binding family, A10/OS-D	1.6e-39	RPRC011926 (CSP13)	194
TPAL_isotig06301	424	PF03392	Insect pheromone-binding family, A10/OS-D	8.6e-35
TDIM_H9TUR5Q01A88DO	479	PF03392	Insect pheromone-binding family, A10/OS-D	1.5e-24
TDIM_H9TUR5Q01B2BPP	418	PF03392	Insect pheromone-binding family, A10/OS-D	1.9e-16
TDIM_H9TUR5Q01BS5DS	449	PF03392	Insect pheromone-binding family, A10/OS-D	2.4e-19
TDIM_H9TUR5Q01C2MNX	465	PF03392	Insect pheromone-binding family, A10/OS-D	2e-35
TDIM_H9TUR5Q01C6YST	481	PF03392	Insect pheromone-binding family, A10/OS-D	3.3e-22
TDIM_H9TUR5Q01CEMIO	547	PF03392	Insect pheromone-binding family, A10/OS-D	2.2e-35
TDIM_H9TUR5Q01DHBXP	510	PF03392	Insect pheromone-binding family, A10/OS-D	1.7e-23
TDIM_H9TUR5Q01EEUPD	282	G3DSA:1.10.2080.10		3.1e-09	RPRC010107 (CSP7)	103
TDIM_H9TUR5Q01EVIVW	489	PF03392	Insect pheromone-binding family, A10/OS-D	2.5e-16
TDIM_H9TUR5Q01EVQJG	370	PF03392	Insect pheromone-binding family, A10/OS-D	6.4e-08
TDIM_H9TUR5Q02FJCRR	414	PF03392	Insect pheromone-binding family, A10/OS-D	1.4e-20
TDIM_H9TUR5Q02G7ZER	419	PF03392	Insect pheromone-binding family, A10/OS-D	1.9e-16
TDIM_H9TUR5Q02GNGM5	416	PF03392	Insect pheromone-binding family, A10/OS-D	1.1e-17
TDIM_H9TUR5Q02GODQ2	480	PF03392	Insect pheromone-binding family, A10/OS-D	1.6e-35
TDIM_H9TUR5Q02H6J2K	420	PF03392	Insect pheromone-binding family, A10/OS-D	2.2e-29
TDIM_H9TUR5Q02J2P1H	398	PF03392	Insect pheromone-binding family, A10/OS-D	7.5e-23
TDIM_H9TUR5Q02JV9JO	146	PF03392	Insect pheromone-binding family, A10/OS-D	3.8e-10	RPRC011935 (CSP11)	92.8
TDIM_IAZY42G01AECTJ		PF03392	Insect pheromone-binding family, A10/OS-D	8.3e-38	RPRC013223 (CSP1)	219
TDIM_IAZY42G01EXHVS	492	PF01130	CD36 family	4.8e-53	RPRC000631 (CSP8)	189
TDIM_IAZY42G02G6G76	472	PF03392	Insect pheromone-binding family, A10/OS-D	2.4e-39	RPRC011926 (CSP13)	219
TDIM_IAZY42G02GXL7X	123	PF03392	Insect pheromone-binding family, A10/OS-D	6.6e-05
TDIM_IAZY42G02GYFME	474	PF03392	Insect pheromone-binding family, A10/OS-D	7.8e-29
TDIM_IAZY42G02HAG0M	477	PF03392	Insect pheromone-binding family, A10/OS-D	1.6e-35
TDIM_IAZY42G02HK5FU	274	PF03392	Insect pheromone-binding family, A10/OS-D	2.4e-16
TDIM_IAZY42G02IK995	478	PF03392	Insect pheromone-binding family, A10/OS-D	1.6e-35
TDIM_IAZY42G02IX1RD	326	PF03392	Insect pheromone-binding family, A10/OS-D	3.2e-13	RPRC000470 (CSP9)	146
TDIM_IAZY42G02JPO1Z	412	PF03392	Insect pheromone-binding family, A10/OS-D	1.2e-39	RPRC000327 (CSP16)	204
TDIM_isotig02253	486	PF03392	Insect pheromone-binding family, A10/OS-D	8e-35
TDIM_isotig03338	990	PF03392	Insect pheromone-binding family, A10/OS-D	2e-39	RPRC007134 (CSP17)	235
TDIM_isotig04038	844	PF03392	Insect pheromone-binding family, A10/OS-D	7.5e-25	RPRC000242 (CSP18)	189
TDIM_isotig05112	686	PF03392	Insect pheromone-binding family, A10/OS-D	4.4e-38	RPRC011928 (CSP12)	226
TDIM_isotig05520	606	PF03392	Insect pheromone-binding family, A10/OS-D	5.4e-24	RPRC000126 (CSP19)	205
TDIM_isotig05857	501	PF03392	Insect pheromone-binding family, A10/OS-D	9.8e-37	RPRC013221 (CSP2)	191
TDIM_isotig05881	488	PF03392	Insect pheromone-binding family, A10/OS-D	5.1e-37	RPRC013280 (CSP3)	191
SNMP y CD36
TINF_H9TUR5Q01BTNZC	424	PF01130	CD36 family	2e-13
TINF_H9TUR5Q01C81JQ	313	PF01130	CD36 family	4.2e-07
TINF_H9TUR5Q02FSLY0	683	PF01130	CD36 family	1.9e-08
TINF_H9TUR5Q02H2VJY	555	PF01130	CD36 family	4.3e-23	RPRC015150 (CD36-18)	146
TINF_H9TUR5Q02HKVGZ	709	PF01130	CD36 family	1.1e-31	RPRC015098 (CD36-17)	167
TINF_IAZY42G01AJWDC	236	PF01130	CD36 family	2.3e-24	RPRC003042 (CD36-7)	153
TINF_IAZY42G01B1OH9	159	PF01130	CD36 family	3.9e-11	RPRC002754 (SNMP2)	84.7
TINF_IAZY42G02HK3WV	780	PF01130	CD36 family	2.2e-07
TINF_isotig01466	569	PF01130	CD36 family	1.2e-30	RPRC006308 (CD36-9)	203
TPAL_H9TUR5Q01A2ZVN	664	PF01130	CD36 family	4.8e-16
TPAL_H9TUR5Q01ANHCG	576	PF01130	CD36 family	2.6e-15
TPAL_H9TUR5Q01CXFP1	736	PF01130	CD36 family	1.7e-22
TPAL_H9TUR5Q01DSDGR	927	PF01130	CD36 family	2.4e-21	RPRC010586 (CD36-12)	154
TPAL_H9TUR5Q01DT6WF	197	PF01130	CD36 family	1.4e-09
TPAL_H9TUR5Q01EO0B2	757	PF01130	CD36 family	3.2e-17	RPRC003036 (CD36-5)	192
TPAL_H9TUR5Q02FL7MV	682	PF01130	CD36 family	3.2e-28
TPAL_H9TUR5Q02GCZ9S	722	PF01130	CD36 family	2.9e-17	RPRC006054 (CD36-8)	233
TPAL_H9TUR5Q02H4GKC	734	PF01130	CD36 family	4.7e-60	RPRC002754 (SNMP2)	385
TPAL_H9TUR5Q02IRHEP	513	PF01130	CD36 family	9.2e-27
TPAL_H9TUR5Q02J23J8	463	PF01130	CD36 family	2.8e-17	RPRC013910 (SNMP1B)	182
TPAL_H9TUR5Q02JRTMP	575	PF01130	CD36 family	3.5e-25	RPRC006308 (CD36-9)	145
TPAL_IAZY42G01BSEDJ	819	PF01679	Proteolipid membrane potential modulator	0.00018	RPRC009306 (CD36-10)	182
TPAL_IAZY42G02HZNZJ	791	PF01130	CD36 family	1.1e-27	RPRC002720 (CD36-4)	155
TPAL_IAZY42G02I2XC3	768	PF01130	CD36 family	9.7e-20	RPRC015098 (CD36-17)	129
TPAL_isotig03394	1018	PF01130	CD36 family	9.4e-43	RPRC015150 (CD36-18)	291
TPAL_isotig03856	915	PF01130	CD36 family	3.4e-52	RPRC003042 (CD36-7)	374
TDIM_H9TUR5Q01A0X6M	599	PF01130	CD36 family	3.7e-09	RPRC006054 (CD36-8)	130
TDIM_H9TUR5Q01C4KR4	655	PF01130	CD36 family	6.6e-25	RPRC001716 (CD36-3)	194
TDIM_H9TUR5Q02G8WII	581	PF01130	CD36 family	2.3e-27
TDIM_H9TUR5Q02H9COJ	700	PF01130	CD36 family	6.4e-58	RPRC013907 (SNMP1A)	353
TDIM_IAZY42G01AWJLS	651	PF01130	CD36 family	2.6e-44	RPRC010586 (CD36-12)	241
TDIM_IAZY42G01CHCVR	622	PF01130	CD36 family	4.3e-19
TDIM_IAZY42G01EFCYO	563	PF01130	CD36 family	9.5e-43	RPRC003042 (CD36-7)	301
TDIM_IAZY42G01EK4NR	671	PF01130	CD36 family	4.8e-53	RPRC009306 (CD36-10)	301
TDIM_isotig05624	578	PF01130	CD36 family	6.5e-27	RPRC006308 (CD36-9)	184
Mechanoreceptors
TINF_IAZY42G01AZ89O	845	PF02949	7tm Odorant receptor	7.1e-13	RPRC014507 (mrityu)	433
TPAL_H9TUR5Q01DMQ7Z	693	PF00571	CBS domain	2e-10	RPRC006538 (Chloride_channel_B1)	188
TPAL_H9TUR5Q01EMTKM	787	G3DSA:3.30.710.10		9.5e-08	RPRC014507 (mrityu)	246
TDIM_IAZY42G02FR0Y5	771	G3DSA:3.30.710.10		3.1e-13	RPRC014507 mrityu	493
Pickpocket receptors
TINF_H9TUR5Q01CI8IC	610	PF00858	Amiloride-sensitive sodium channel	5.5e-10	RPRC000341 (PKK13)	132
TINF_IAZY42G01DRDD8	768	PF00858	Amiloride-sensitive sodium channel	5.6e-33	RPRC000048 (PPK100)	472
TINF_IAZY42G01DW5SN	622	PF00858	Amiloride-sensitive sodium channel	5.9e-19	RPRC000471 (PPK103)	179
TINF_IAZY42G02JBQXQ	703	PF00858	Amiloride-sensitive sodium channel	4e-05
TPAL_H9TUR5Q01DIMM0	444	PF00858	Amiloride-sensitive sodium channel	1.9e-16
TPAL_H9TUR5Q02F1BLD	670	PF00858	Amiloride-sensitive sodium channel	4.8e-06
TPAL_H9TUR5Q02FMT5Q	655	PF00858	Amiloride-sensitive sodium channel	3.8e-21
TPAL_H9TUR5Q02IKXS2	579	PF00858	Amiloride-sensitive sodium channel	7.2e-09
TPAL_H9TUR5Q02IYKRI	556	PF00858	Amiloride-sensitive sodium channel	6.1e-27	RPRC000048 (PPK100)	347
TDIM_IAZY42G02F70DX	673	PF00858	Amiloride-sensitive sodium channel	2.8e-37	RPRC000048 (PPK100)	339
