# Supplementary material for: Adaptations in energy metabolism and gene family expansions revealed by comparative transcriptomics of three Chagas disease triatomine vectors
Source: BMC Genomics. 2018 Apr 27;19:296. doi: 10.1186/s12864-018-4696-8 (PMC5921304; doi:10.1186/s12864-018-4696-8)
Supplement: Supplementary file 5 — Protein sequence divergence in putative 1:1 orthologs according to Gene Ontology terms (Level 3). Isotig dataset. Data for Fig. 5. (XLS 54 kb) [file 12864_2018_4696_MOESM5_ESM.xls]

## Sheet: Aditional file 5
Protein sequence divergence in putative orthologs according to Gene Ontology terms (Level 3). (isotig dataset.Figure 5 data)
GO-id	GO class	GO Description	T. infestans					T. dimidiata					T. pallidipennis
			N	median	Z	Difference in rank sum	Sig	N	median	Z	Difference in rank sum	Sig	N	Median	Z	Difference in rank sum	Sig
GO:0048870	BP	cell motility	4	100	-1.07386	-1855	ns	10	92.745	-0.298806	-410.6	ns	10	99.735	-1.38017	-1194	ns
GO:0007155	BP	cell adhesion	8	95.66	-0.408137	-544.8	ns	8	97.93	-1.25761	-734.7	ns	12	98.335	-1.1379	-1377	ns
GO:0006914	BP	autophagy	4	99.44	-0.987957	-1362	ns	10	96.685	-1.02738	-1047	ns	10	98.135	-1.10329	-1675	ns
GO:0051716	BP	cellular response to stimulus	52	96.075	-0.471795	-556.5	*	82	95.45	-0.79901	-563	*	93	95.74	-0.688836	-759.3	**
GO:0044700	BP	single organism signaling	57	95.77	-0.42501	-449.4	ns	88	94.985	-0.713023	-504.9	ns	99	95.45	-0.638652	-697.2	**
GO:0044085	BP	cellular component biogenesis	186	96.035	-0.465659	-375.2	**	198	94.515	-0.626112	-448.5	**	210	94.355	-0.449163	-494.3	**
GO:0009653	BP	anatomical structure morphogenesis	20	98.095	-0.781645	-707.8	ns	33	93.63	-0.462459	-411	ns	33	93.83	-0.358313	-476.1	ns
GO:0044707	BP	single-multicellular organism process	15	95.92	-0.448019	-795.1	ns	17	97.25	-1.13186	-783.1	ns	18	93.705	-0.336682	-694.2	ns
GO:0016043	BP	cellular component organization	136	94.12	-0.171915	-247.4	ns	166	92.805	-0.309901	-285.4	ns	187	93.54	-0.308129	-419.9	ns
GO:0048646	BP	anatomical structure formation involved in morphogenesis	9	97.34	-0.665835	-708.7	ns	16	91.245	-0.0214288	-121.4	ns	17	92.86	-0.190455	-401.8	ns
GO:0051234	BP	establishment of localization	142	93.655	-0.100588	-70.34	ns	200	91.31	-0.0334485	-26.43	ns	211	92.69	-0.161037	-142.5	ns
GO:0006457	BP	protein folding	28	93.24	-0.0369301	-133.6	ns	43	92.24	-0.205422	-156.9	ns	42	92.52	-0.131619	-220.1	ns
GO:0051641	BP	cellular localization	39	93.9	-0.138168	-279.2	ns	57	92.02	-0.16474	-161.6	ns	69	92.44	-0.117775	-166.2	ns
GO:1902578	BP	single-organism localization	31	93.62	-0.0952189	-43.96	ns	46	89.225	0.352106	217.8	ns	55	92.44	-0.117775	47.55	ns
GO:0008283	BP	cell proliferation	7	90.98	0.309734	56.19	ns	14	89.445	0.311424	159.7	ns	12	92.29	-0.0918176	-143.1	ns
GO:0044767	BP	single-organism developmental process	47	94.39	-0.21333	-362.3	ns	71	92.41	-0.236859	-378.3	ns	80	92.175	-0.071917	-243.9	ns
GO:0044763	BP	single-organism cellular process	162	93.29	-0.0445997	-204.8	ns	238	91.35	-0.0408452	-111.3	ns	277	92.17	-0.0710518	-165	ns
GO:0048856	BP	anatomical structure development	59	93.18	-0.0277267	-237	ns	84	91.805	-0.124983	-259.4	ns	92	92.11	-0.0606688	-267.3	ns
GO:0009056	BP	catabolic process	66	92.525	0.0727447	-34.3	ns	105	91.14	-0.00201235	-39.36	ns	128	91.675	0.0146074	21.16	ns
GO:0044238	BP	primary metabolic process	350	93.45	-0.0691423	-157.6	ns	452	91.33	-0.0371468	-95.23	ns	516	91.54	0.0379689	-108.4	ns
GO:0006950	BP	response to stress	57	92.86	0.0213586	-92.44	ns	69	91.18	-0.00940909	24.79	ns	80	91.19	0.098536	16.57	ns
GO:0044237	BP	cellular metabolic process	468	92.6	0.0612404	-72.76	ns	569	91.15	-0.00386154	-46.8	ns	666	91.175	0.101132	-26.51	ns
GO:0009058	BP	biosynthetic process	272	93.275	-0.0422988	-171.6	ns	338	91.25	-0.0223534	-113.7	ns	391	91.1	0.11411	-77.17	ns
GO:0006807	BP	nitrogen compound metabolic process	383	92.47	0.0811812	-61.8	ns	456	90.9	0.042368	-3.072	ns	518	90.68	0.186791	20.09	ns
GO:0003008	BP	system process	20	92.005	0.152508	110.7	ns	16	91.89	-0.140701	-300.8	ns	26	90.635	0.194578	144.8	ns
GO:0033036	BP	macromolecule localization	18	91.83	0.179352	73.35	ns	24	88.965	0.400185	233.2	ns	28	90.53	0.212748	-82.3	ns
GO:0044710	BP	single-organism metabolic process	203	89.42	0.549025	356.6	**	261	88.81	0.428847	425.2	**	305	88.65	0.53808	499.6	***
GO:0065008	BP	regulation of biological quality	31	90.16	0.435515	295.3	ns	34	88.135	0.553667	399.5	ns	34	88.205	0.615086	583.4	ns
GO:0043473	BP	pigmentation	0	na	na	na	na	2	75.325	2.92247	1981	ns	4	84.53	1.25104	919.6	ns
GO:0071554	BP	cell wall organization or biogenesis	4	82.44	1.6197	811.7	ns	4	92.745	-0.298806	100.4	ns	6	82.125	1.66722	730.9	ns
GO:0044419	BP	interspecies interaction between organisms	16	61.705	4.80027	1354	***	9	69	4.09208	1488	ns	9	66.25	4.41437	1776	ns
GO:0060090	MF	binding, bridging	2	93.02	-0.017675	-181.7	ns	1	98.82	-1.56752	-970	ns	1	98.82	-1.62305	-1126	ns
GO:0022892	MF	substrate-specific transporter activity	8	97.345	-1.37668	-469.4	ns	11	97.91	-1.3292	-680.4	ns	12	97.935	-1.40439	-934.2	**
GO:0003735	MF	structural constituent of ribosome	103	97.48	-1.4191	-251.4	***	108	96.645	-0.9979	-425.1	***	101	96.61	-1.07701	-474	***
GO:0005515	MF	protein binding	60	96.02	-0.960341	-231.3	ns	80	95.945	-0.814574	-326.2	**	85	95.98	-0.921356	-418.9	***
GO:1901363	MF	heterocyclic compound binding	141	96.15	-1.00119	-202.4	**	188	95.235	-0.628628	-253.6	***	202	94.865	-0.645868	-285	***
GO:0016874	MF	ligase activity	23	94.07	-0.347608	-223.6	ns	37	94.9	-0.540894	-396.8	*	38	93.445	-0.295022	-272.5	ns
GO:0043167	MF	ion binding	273	93.96	-0.313044	-83.86	ns	415	91.4	0.375737	-34.41	ns	451	92.02	0.0570588	-82.56	ns
GO:0016740	MF	transferase activity	110	92.845	0.0373138	-15.29	ns	144	91.38	0.380975	-64.66	ns	172	91.28	0.239894	-93.69	ns
GO:0022857	MF	transmembrane transporter activity	63	89.42	1.11352	162	ns	72	90.525	0.604894	139.4	ns	85	90.68	0.388139	91.16	ns
GO:0016787	MF	hydrolase activity	149	90.22	0.862146	71.66	ns	220	90.575	0.5918	93.53	ns	278	90.21	0.504264	83.36	ns
GO:0016829	MF	lyase activity	20	91.895	0.335825	96.97	ns	19	88.89	1.03309	177.2	ns	29	90.1	0.531442	43.4	ns
GO:0008289	MF	lipid binding	8	91.435	0.480367	22.57	ns	12	94.52	-0.441374	-274.4	ns	7	89.59	0.65745	371.2	ns
GO:0016853	MF	isomerase activity	20	91.995	0.304402	30.42	ns	27	89.22	0.946667	122.6	ns	31	88.36	0.961351	150.5	ns
GO:0016491	MF	oxidoreductase activity	115	87.12	1.83623	320.2	***	158	85.535	1.91175	407.5	***	190	85.77	1.60127	454.1	***
GO:0030234	MF	enzyme regulator activity	18	88.295	1.46702	227.8	ns	24	88.62	1.1038	149.2	ns	32	85.485	1.67169	420.1	ns
GO:0005886	CC	plasma membrane	22	95.56	-0.649173	-252	ns	21	93.95	-0.511663	-195.9	ns	24	96.745	-1.19437	-468.5	ns
GO:1990904	CC	ribonucleoprotein complex	152	97.385	-1.07119	-317.4	**	166	96.85	-1.01748	-530.5	***	164	96.46	-1.10252	-478.5	***
GO:0043233	CC	organelle lumen	56	96.72	-0.917411	-303.6	ns	73	95.16	-0.722709	-221.2	ns	84	95.3	-0.728676	-176.6	ns
GO:0043228	CC	non-membrane-bounded organelle	235	96.97	-0.975221	-266	**	284	95.59	-0.79771	-280.2	*	285	95.28	-0.722231	-300.3	*
GO:0044446	CC	intracellular organelle part	63	96.15	-0.785604	-235.9	ns	81	94.26	-0.565733	-180.1	ns	96	95.12	-0.670666	-120.7	ns
GO:0043234	CC	protein complex	243	94.24	-0.343936	-1.185	ns	289	93.33	-0.403523	-38.58	ns	331	93.78	-0.23881	-89.72	ns
GO:0012505	CC	endomembrane system	55	92.77	-0.00401269	-5.736	ns	76	93.57	-0.445384	-41.4	ns	86	92.795	0.0786365	-23.39	ns
GO:0043229	CC	intracellular organelle	488	93.75	-0.230628	0.8997	ns	588	92.195	-0.205558	-14.41	ns	624	92.72	0.102808	-36.51	ns
GO:0005622	CC	intracellular	621	93.75	-0.230628	-5.787	ns	764	92.055	-0.181139	-8.933	ns	854	92.64	0.12859	-8.904	ns
GO:0044424	CC	intracellular part	546	93.29	-0.124258	13.84	ns	668	91.97	-0.166313	10.15	ns	738	92.5	0.173709	-0.6761	ns
GO:0043227	CC	membrane-bounded organelle	339	91.55	0.2781	190.7	ns	415	91.02	-0.000615594	144.1	ns	458	91.28	0.566892	154	ns
GO:0031975	CC	envelope	6	88.25	1.04119	121	ns	5	87.95	0.53485	-76.35	ns	9	89.47	1.15022	122.4	ns
GO:0005578	CC	proteinaceous extracellular matrix	1	95.83	-0.711608	-276.7	ns	1	71.84	3.34474	1794	ns	15	88.66	1.41127	327.2	ns
GO:0042995	CC	cell projection	3	84.55	1.89678	880.7	ns	8	87.06	0.690083	552.7	ns	6	87.375	1.8254	730.2	ns
GO:0005615	CC	extracellular space	13	85.92	1.57998	663.6	ns	11	89.47	0.269734	285.1	ns	0	na	na	na	na
BP: Biological process
MF: Molecular function
CC: Cellular component
ns, not significant
na, not applicable
* p < 0.05. ** p < 0.01. *** p < 0.001. One way-ANOVA, Kruskal-Wallis test. Dunn correction for multiple comparisons.
signifiicntly conserved
signifiicntly divergent
