# Supplementary material for: Adaptations in energy metabolism and gene family expansions revealed by comparative transcriptomics of three Chagas disease triatomine vectors
Source: BMC Genomics. 2018 Apr 27;19:296. doi: 10.1186/s12864-018-4696-8 (PMC5921304; doi:10.1186/s12864-018-4696-8)
Supplement: Supplementary file 7 — Gene ontology term enrichment in divergent vs. conserved group putative 1:1 orthologs (isotig dataset). (XLS 43 kb) [file 12864_2018_4696_MOESM7_ESM.xls]

## Sheet: Aditional file 6
Gene ontology term enrichment in divergent vs conserved tercile putative orthologs (isotig dataset)
GO-ID	GO class	Term	Over/Under	T. infestans			T. dimidiata			T. pallidipennis
				FDR	#Test	#Ref	FDR	#Test	#Ref	FDR	#Test	#Ref
GO:0005975	BP	carbohydrate metabolic process	OVER				0.0038	24	4	0.0018	30	6
GO:0042180	BP	cellular ketone metabolic process	OVER				0.02	14	1
GO:0030682	BP	evasion or tolerance of host defense response	OVER	0.017	11	0
GO:0046486	BP	glycerolipid metabolic process	OVER	0.03	10	0
GO:0006629	BP	lipid metabolic process	OVER							0.048	24	7
GO:0030001	BP	metal ion transport	OVER	0.016	20	4
GO:0006123	BP	mitochondrial electron transport, cytochrome c to oxygen	OVER				0.037	10	0	0.033	10	0
GO:0006120	BP	mitochondrial electron transport, NADH to ubiquinone	OVER	0.0059	16	1	0.02	14	1
GO:0009132	BP	nucleoside diphosphate metabolic process	OVER	0.037	10	0
GO:0006733	BP	oxidoreduction coenzyme metabolic process	OVER				0.0017	21	2	0.0035	22	3
GO:0015992	BP	proton transport	OVER	0.0022	29	6	0.028	29	9
GO:0072524	BP	pyridine-containing compound metabolic process	OVER							0.031	13	1
GO:0044712	BP	single-organism catabolic process	OVER				0.042	15	2
GO:0044283	BP	small molecule biosynthetic process	OVER				0.0025	27	5	0.04	31	11
GO:0006744	BP	ubiquinone biosynthetic process	OVER	0.017	13	1
GO:0070069	CC	cytochrome complex	OVER	0.028	12	1	0.00568	13	0	0.0183	11	0
GO:0098800	CC	inner mitochondrial membrane protein complex	OVER				0.00336	17	1	0.00614	16	1
GO:0005759	CC	mitochondrial matrix	OVER	0.028	12	1
GO:0005746	CC	mitochondrial respiratory chain	OVER				0.00307	14	0	0.00314	14	0
GO:0005747	CC	mitochondrial respiratory chain complex I	OVER	0.03	10	0
GO:1990204	CC	oxidoreductase complex	OVER				0.00307	14	0	0.00574	13	0
GO:0098803	CC	respiratory chain complex	OVER				2.39e-05	22	0	0.000102	20	0
GO:0009055	MF	electron carrier activity	OVER							0.0035	17	1
GO:0020037	MF	heme binding	OVER							0.038	15	2
GO:0008137	MF	NADH dehydrogenase (ubiquinone) activity	OVER	0.028	12	1
GO:0003954	MF	NADH dehydrogenase activity	OVER				0.02	14	1
GO:0016651	MF	oxidoreductase activity, acting on NAD(P)H	OVER							0.023	16	2
GO:0016705	MF	oxidoreductase activity, paired donors, incorporation O2	OVER							0.006	21	3
GO:0030414	MF	peptidase inhibitor activity	OVER							0.018	11	0
GO:0004252	MF	serine-type endopeptidase activity	OVER				0.02	11	0	0.0061	16	1
GO:0046914	MF	transition metal ion binding	OVER							0.038	61	32
GO:0048513	BP	animal organ development	UNDER				0.0039	5	25	0.0064	6	26
GO:0022402	BP	cell cycle process	UNDER	0.0047	2	18
GO:0022607	BP	cellular component assembly	UNDER	0.042	14	34
GO:0022412	BP	cellular process involved in reproduction in multicellular organism	UNDER	0.03	0	9
GO:0001731	BP	formation of translation preinitiation complex	UNDER				0.037	0	9
GO:0048193	BP	Golgi vesicle transport	UNDER							0.018	0	10
GO:0006886	BP	intracellular protein transport	UNDER							0.0093	11	34
GO:0007017	BP	microtubule-based process	UNDER	0.035	3	17
GO:0000278	BP	mitotic cell cycle	UNDER	0.033	2	15
GO:1903047	BP	mitotic cell cycle process	UNDER							0.023	2	15
GO:0016071	BP	mRNA metabolic process	UNDER							0.021	7	25
GO:0022008	BP	neurogenesis	UNDER				0.045	4	18
GO:0000280	BP	nuclear division	UNDER	0.047	1	12
GO:0007389	BP	pattern specification process	UNDER				0.037	0	9
GO:0030838	BP	positive regulation of actin filament polymerization	UNDER							0.033	0	9
GO:0006468	BP	protein phosphorylation	UNDER				0.042	5	20	0.016	6	24
GO:0015031	BP	protein transport	UNDER	0.014	7	27	0.0033	15	43
GO:0044087	BP	regulation of cellular component biogenesis	UNDER							0.02	1	13
GO:0006355	BP	regulation of transcription, DNA-templated	UNDER	0.0099	5	23				0.013	14	38
GO:0006446	BP	regulation of translational initiation	UNDER	0.015	3	18	0.0039	4	23	2.1e-05	1	25
GO:0022618	BP	ribonucleoprotein complex assembly	UNDER							0.04	4	18
GO:0042254	BP	ribosome biogenesis	UNDER	0.0015	28	65	0.038	32	60	0.00024	26	67
GO:0007264	BP	small GTPase mediated signal transduction	UNDER	0.014	2	16	0.029	8	26	0.0024	4	24
GO:0006366	BP	transcription from RNA polymerase II promoter	UNDER				0.015	2	16
GO:0006511	BP	ubiquitin-dependent protein catabolic process	UNDER				0.017	5	22	0.016	6	24
GO:0016192	BP	vesicle-mediated transport	UNDER	0.02	6	23	0.0006	7	33
GO:0015629	CC	actin cytoskeleton	UNDER							0.0142	2	16
GO:0022626	CC	cytosolic ribosome	UNDER	0.017	0	11	0.0198	0	10	0.0183	0	10
GO:0016282	CC	eukaryotic 43S preinitiation complex	UNDER	0.03	0	9	0.0198	0	10
GO:0016021	CC	integral component of membrane	UNDER							0.000641	40	85
GO:0000228	CC	nuclear chromosome	UNDER	0.03	0	9	0.0374	0	9
GO:0044451	CC	nucleoplasm part	UNDER							0.0285	8	26
GO:1905368	CC	peptidase complex	UNDER	0.014	2	17
GO:0000502	CC	proteasome complex	UNDER				0.00334	1	16	0.0035	3	21
GO:0015935	CC	small ribosomal subunit	UNDER				0.0424	2	14
GO:0070993	CC	translation preinitiation complex	UNDER							0.0329	0	9
GO:0019013	CC	viral nucleocapsid	UNDER				0.00307	0	13	0.0103	0	11
GO:0003779	MF	actin binding	UNDER				0.0056	0	12	0.0018	0	14
GO:0005524	MF	ATP binding	UNDER	0.00014	11	43	0.00075	24	61	7.1e-05	22	65
GO:0005525	MF	GTP binding	UNDER	0.033	5	21				0.0017	8	33
GO:0003924	MF	GTPase activity	UNDER	0.017	1	14				0.016	6	24
GO:0005515	MF	protein binding	UNDER	2.1e-06	23	74
GO:0004672	MF	protein kinase activity	UNDER							0.025	3	17
GO:0008565	MF	protein transporter activity	UNDER							0.018	0	10
GO:0003735	MF	structural constituent of ribosome	UNDER	2.2e-05	19	61	1.1e-05	17	61	0.00017	18	56
GO:0003743	MF	translation initiation factor activity	UNDER	0.0047	2	18	2.3e-06	0	25	0.0015	3	23
