# Supplementary material for: Adaptations in energy metabolism and gene family expansions revealed by comparative transcriptomics of three Chagas disease triatomine vectors
Source: BMC Genomics. 2018 Apr 27;19:296. doi: 10.1186/s12864-018-4696-8 (PMC5921304; doi:10.1186/s12864-018-4696-8)
Supplement: Supplementary file 8 — Identification of Glycolysis, gluconeogenesis and pentose-phosphate putative orthologs and classification according to protein sequence conservation (RproC3.2_mapped dataset. Data for Fig. 6. (XLS 62 kb) [file 12864_2018_4696_MOESM8_ESM.xls]

## Sheet: Aditional file 7
Identification of Glycolysis, gluconeogenesis and pentose-phosphate putative orthologs and classification according to protein sequence conservation (RproC3.2_mapped dataset.Figure 6 data)
Symbol	Protein name	R. prolixus ID	InterPro	T. pallidipennis	% cov	T. infestans	% cov	T. dimidiata	% cov
Gluconeogenesis
Fbp	fructose-1,6-bisphosphatase	RPRC005550	IPR028343	nf	na	nf	na	Tdim_contig01867	0.1249
Fbp	fructose-1,6-bisphosphatase	RPRC010227	IPR028343	Tpal_contig03934	0.1869	nf	na	Tdim_contig03653 Tdim_contig03652	0.5188
Fbp	fructose-1,6-bisphosphatase 1	RPRC005553	IPR028343	Tpal_contig02022 Tpal_contig02023	0.6306	Tinf_contig01451 Tinf_contig01452	0.5071	Tdim_contig01869 Tdim_contig01868	0.4858
G6pc	glucose-6-phosphatase	RPRC014550	IPR000326	nf	na	nf	na	nf	na
Pck1 (Pepck)	phosphoenolpyruvate carboxykinase	RPRC010918	IPR018091	Tpal_contig04202 Tpal_contig04203	0.9618	Tinf_contig02968 Tinf_contig02969	0.4301	Tdim_contig03894	0.7473
Pc	pyruvate carboxylase mitochondria isoform	RPRC008452	IPR005930	nf	na	nf	na	nf	na
Glycolysis
Eno	Enolase	RPRC013484	IPR000941	Tpal_contig05237 Tpal_contig05236	0.5238	Tinf_contig03688 Tinf_contig03687	0.5909	Tdim_contig04875 Tdim_contig04874	0.5316
Ald	Fructose-bisphosphate aldolase	RPRC009816	IPR000741	Tpal_contig03759	0.9769	Tinf_contig02655	0.9769	Tdim_contig03471 Tdim_contig03470	0.9787
Ald	Fructose-bisphosphate aldolase	RPRC009817	IPR000741	Tpal_contig03761 Tpal_contig03760	0.7482	nf	na	Tdim_contig03472	0.4582
Pgi	glucose 6-phosphate isomerase	RPRC011963	IPR001672	Tpal_contig04641	0.481	Tinf_contig03270	0.3265	Tdim_contig04327	0.6065
Gpe	Glucose-6-phosphate 1-epimerase	RPRC005141	IPR025532	nf	na	nf	na	nf	na
Gapdh*	glyceraldehyde-3-phosphate dehydrogenase 1	KQ034173:829987-834204&	Nd	TPAL_contig00006#	nd	TINF_isotig01762#	nd	TDIM_isotig003330# TDIM_isotig00333#	nd
Gk3-1	Glycerol Kinase 3	RPRC006889	IPR005999	Tpal_contig02577	0.431	nf	na	Tdim_contig02371 Tdim_contig02372 Tdim_contig02373	0.7505
Gk3-2	Glycerol Kinase 3	RPRC010817	IPR005999	Tpal_contig04171	0.2369	nf	na	Tdim_contig03875	0.2555
Gk3-3	Glycerol Kinase 3	RPRC010944	IPR005999	Tpal_contig04209 Tpal_contig04210	0.6769	Tinf_contig02973 Tinf_contig02974	0.8685	Tdim_contig03902 Tdim_contig03901	0.766
Gk5	Glycerol Kinase 5	RPRC009748	IPR000577	nf	na	nf	na	Tdim_contig03440	0.3109
Gpdh2	glycerol-3-phosphate dehydrogenase	RPRC006715	IPR006168	nf	na	nf	na	nf	na
Gpdh1	glycerol-3-phosphate dehydrogenase	RPRC000813	IPR009158	nf	na	nf	na	nf	na
Hexc	Hexokinase 1	RPRC003961	IPR001312	nf	na	nf	na	Tdim_contig01323	0.3827
Hexa	Hexokinase 2	RPRC012174	IPR001312	Tpal_contig04752 Tpal_contig04753	0.4684	Tinf_contig03345	0.1244	Tdim_contig04425 Tdim_contig04426	0.5705
Pfk2	phosphofructokinase 2	RPRC008954	IPR003094	Tpal_contig03378	0.8723	nf	na	Tdim_contig03132	0.9079
Pfk1	phosphofructokinase1	RPRC005099	IPR003094	nf	na	nf	na	nf	na
PGK1	phosphoglycerate kinase	RPRC011161	IPR001576	Tpal_contig04313 Tpal_contig04314	0.6144	nf	na	Tdim_contig03988	0.5281
Pgm2	phosphoglycerate mutase	RPRC005826	IPR005952	Tpal_contig02145	0.9068	Tinf_contig01551	0.8838	Tdim_contig01988	0.9068
Pgm1	phosphoglycerate mutase	RPRC013541	IPR013078	nf	na	nf	na	Tdim_contig04910	0.5803
Pdha2	Pyruvate dehydrogenase a	RPRC009715	IPR017597	Tpal_contig03708	0.2363	nf	na	Tdim_contig03429	0.3877
Pdha1	Pyruvate dehydrogenase a	RPRC010464	IPR017597	Tpal_contig04025	0.3391	Tinf_contig02851	0.7767	Tdim_contig03740	0.2067
Pdhb	Pyruvate dehydrogenase b	RPRC015074	IPR027110	Tpal_contig05891	0.775	nf	na	Tdim_contig05518	0.758
Pyk1	pyruvate kinase	RPRC006550	IPR001697	Tpal_contig02446 Tpal_contig02447 Tpal_contig02448	0.9916	nf	na	Tdim_contig02249 Tdim_contig02250	0.9476
Pyk2	pyruvate kinase	RPRC010945	IPR001697	Tpal_contig04211	0.223	nf	na	Tdim_contig03904 Tdim_contig03903	0.5845
Tpi	triose phosphate isomerase	RPRC004460	IPR000652	Tpal_contig01566	0.8496	Tinf_contig01109	0.2593	Tdim_contig01434 Tdim_contig01435	0.8339
Pentose Phosphate pathway
Pgd	6-phosphogluconate dehydrogenase	RPRC004466	IPR006183	Tpal_contig01570 Tpal_contig01571 Tpal_contig01572	0.9809	Tinf_contig01111	0.6168	Tdim_contig01439 Tdim_contig01438	0.8305
Dpa	deoxyribose-phosphate aldolase	RPRC003474	IPR011343	Tpal_contig01229 Tpal_contig01230	0.4685	Tinf_contig00851 Tinf_contig00852	0.5447	Tdim_contig01105 Tdim_contig01104	0.3992
G6pd	glucose-6-phosphate dehydrogenase	RPRC012854	IPR001282	nf	na	nf	na	nf	na
Pglm1	phosphoglucomutase 1	RPRC011959	IPR016055	Tpal_contig04636	0.4668	nf	na	nf	na
Pglm2	phosphoglucomutase 2	RPRC002922	IPR016055	Tpal_contig01017 Tpal_contig01018 Tpal_contig01019	0.6861	Tinf_contig00698	0.4463	nf	na
Tald	transaldolase	RPRC010552	IPR001585	Tpal_contig04045 Tpal_contig04046	0.7504	Tinf_contig02864	0.8488	Tdim_contig03757	0.7326
Threalose Metabolism
Tps1	trehalose-6-phosphate synthetase 1	RPRC003010	IPR003337	Tpal_contig01059 Tpal_contig01058	0.224	nf	na	nf	na
Treh1	Threalase	RPRC004614	IPR001661	nf	na	nf	na	nf	na
Treh2	Threalase	RPRC011401	IPR001661	nf	na	nf	na	Tdim_contig04085	0.3427
Treh3	Threalase	RPRC012647	IPR001661	nf	na	nf	na	nf	na
Tps2	trehalose-6-phosphate synthetase	RPRC015191	IPR003337	nf	na	nf	na	Tdim_contig05567	0.3078
Tps3	trehalose-6-phosphate synthetase	RPRC015455	IPR003337	nf	na	nf	na	Tdim_contig05712	0.1082
nf, Not found
na, Not applicable
nd, Not determined
& Not predicted in R. prolixus (RproC3.2). Found by TBLASTN search.
# Sequences from de novo assembly
Yellow: Divergent tercile (< 86% sequence identity).
Black: Intermediate tercile (86-94% protein sequence identity).
Blue: Conserved tercile (>94 % protein sequence identity).
