# Supplementary material for: Adaptations in energy metabolism and gene family expansions revealed by comparative transcriptomics of three Chagas disease triatomine vectors
Source: BMC Genomics. 2018 Apr 27;19:296. doi: 10.1186/s12864-018-4696-8 (PMC5921304; doi:10.1186/s12864-018-4696-8)
Supplement: Supplementary file 9 — Oxidative phosphorylation. Identification of respiratory complex subunit putative orthologs and classification according to protein sequence conservation (nr-dataset and mitochondrial_mapped datasets. Data for Fig. 7) (XLS 69 kb) [file 12864_2018_4696_MOESM9_ESM.xls]

## Sheet: Aditional file 8
Oxidative phosphorylation. Identification of respiratory complex subunit putative orthologs and classification according to protein sequence conservation (nr-dataset and mitochondrial_mapped datasets. Figure 7 data)
Complex	Gene	Description	Coding genome	R. prolixus	T. infestans	T. dimidiata	T. pallidipennis
	NADH Dehydrogenase (Complex I) Core subunits
NADH Deydrogenase Complex I	nd1	NADH-ubiquinone oxidoreductase chain 1	Mitochondrial	ACPB03040958_148-1058&	Tinf_ND1	Tdim_ND1	Tpal_ND1
	nd2	NADH-ubiquinone oxidoreductase chain 2	Mitochondrial	ACPB03038315_661-1651&	Tinf_ND2	Tdim_ND2	Tpal_ND2
	nd3	NADH-ubiquinone oxidoreductase chain 3	Mitochondrial	ACPB03039054_957-611&	Tinf_ND3	Tdim_ND3	Tpal_ND3
	nd4	NADH-ubiquinone oxidoreductase chain 4	Mitochondrial	ACPB03038856_1-1346 ACPB03039050_302-1550 ACPB03043495_1-1167 &	Tinf_ND4	Tdim_ND4	Tpal_ND4
	nd4l	NADH-ubiquinone oxidoreductase chain 4L	Mitochondrial	ACPB03040224_1038-1337 ACPB03042920_737-1038 ACPB03044547_492-790&	Tinf_ND4L	Tdim_ND4L	Tpal_ND4L
	nd5	NADH-ubiquinone oxidoreductase chain 5	Mitochondrial	ACPB03038519_69-1699 ACPB03039379_1-1342 ACPB03039657_1-1451&	Tinf_ND5	Tdim_ND5	Tpal_ND5
	nd6	NADH-ubiquinone oxidoreductase chain 6	Mitochondrial	ACPB03037983_169-664 ACPB03040571_241-737 ACPB03040752_122-614&	Tinf_ND6	Tdim_ND6	Tpal_ND6
	NDUFS7 (NuoB)	NADH dehydrogenase [ubiquinone] iron-sulfur protein 7	Nuclear	RPRC001392	nf	nf	nf
	NDUFS3 (NuoC)	NADH dehydrogenase [ubiquinone] iron-sulfur protein 3	Nuclear	RPRC008169	TINF_isotig02420	TDIM_isotig03364	TPAL_isotig03533
	NDUFV2 (NuoE)	NADH dehydrogenase [ubiquinone] flavoprotein 2	Nuclear	RPRC006108	TINF_isotig03256	TDIM_isotig04111	TPAL_isotig02316
	NDUFV1 (NuoF)	NADH dehydrogenase [ubiquinone] flavoprotein 1	Nuclear	RPRC002473	TINF_isotig03186	TDIM_isotig02535	TPAL_isotig03590
	NDUFS1 (NuoG)	NADH-ubiquinone oxidoreductase 75 kDa subunit	Nuclear	RPRC007686	TINF_IAZY42G02GE0A5	TDIM_H9TUR5Q02HZ527	TPAL_isotig02593
	NDUFS8 (NuoI)	NADH dehydrogenase [ubiquinone] iron-sulfur protein 8	Nuclear	RPRC003690	TINF_isotig02383	TDIM_isotig03342	TPAL_isotig04048
	NADH Dehydrogenase (Complex I) a Subcomplex subunits
	NDUFA1	NADH dehydrogenase (ubiquinone) 1 alpha subcomplex subunit 1	Nuclear	RPRC007590	nf	TDIM_isotig05936	TPAL_isotig06318
	NDUFA2	NADH dehydrogenase (ubiquinone) 1 alpha subcomplex subunit 2	Nuclear	RPRC000054	TINF_IAZY42G02IDS9Z	TDIM_isotig05832	TPAL_isotig05683
	NDUFA3	NADH dehydrogenase (ubiquinone) 1 alpha subcomplex subunit 3	Nuclear	nf	nf	nf	nf
	NDUFA4	NADH dehydrogenase (ubiquinone) 1 alpha subcomplex subunit 4	Nuclear	RPRC006976	TINF_isotig04639	TDIM_isotig05079	TPAL_isotig00355
	NDUFA5	NADH dehydrogenase (ubiquinone) 1 alpha subcomplex subunit 5	Nuclear	RPRC002403	TINF_isotig02858	TDIM_isotig00053	TPAL_isotig04737
	NDUFA6	NADH dehydrogenase (ubiquinone) 1 alpha subcomplex subunit 6	Nuclear	RPRC009107	TINF_isotig04334	TDIM_isotig03824	TPAL_isotig04076
	NDUFA7	NADH dehydrogenase (ubiquinone) 1 alpha subcomplex subunit 7	Nuclear	RPRC009398	TINF_isotig04404	TDIM_IAZY42G01BT5Y3	TPAL_isotig06095
	NDUFA8	NADH dehydrogenase (ubiquinone) 1 alpha subcomplex subunit 8	Nuclear	RPRC008562	TINF_isotig04546	TDIM_isotig05892	TPAL_isotig04938
	NDUFA9	NADH dehydrogenase (ubiquinone) 1 alpha subcomplex subunit 9	Nuclear	RPRC007427	TINF_IAZY42G02ITJV0	TDIM_IAZY42G01BWBJT	nf
	NDUFA10	NADH dehydrogenase (ubiquinone) 1 alpha subcomplex subunit 10	Nuclear	RPRC007507	TINF_IAZY42G01CQ6CD	TDIM_isotig05253	TPAL_H9TUR5Q02F4AWU
	NDUFA11	NADH dehydrogenase (ubiquinone) 1 alpha subcomplex subunit 11	Nuclear	RPRC010072	TINF_isotig03183	TDIM_isotig03549	TPAL_isotig03734
	NDUFA12	NADH dehydrogenase (ubiquinone) 1 alpha subcomplex subunit 12	Nuclear	RPRC005493	TINF_isotig03095	TDIM_isotig05107	TPAL_isotig05013
	NDUFA13	NADH dehydrogenase (ubiquinone) 1 alpha subcomplex subunit 13	Nuclear	RPRC011582	TINF_IAZY42G01BVX77	TDIM_isotig05496	TPAL_H9TUR5Q02I9Z3G
	NADH Dehydrogenase (Complex I) b Subcomplex subunits
	NDUFB1	NADH dehydrogenase [ubiquinone] 1 beta subcomplex subunit 1	Nuclear	RPRC011814	TINF_isotig03270	TDIM_isotig05369	TPAL_isotig05720
	NDUFB2	NADH dehydrogenase [ubiquinone] 1 beta subcomplex subunit 2	Nuclear	RPRC004174	TINF_isotig04580	TDIM_isotig05814	TPAL_isotig06283
	NDUFB3	NADH dehydrogenase [ubiquinone] 1 beta subcomplex subunit 3	Nuclear	RPRC013180	TINF_isotig04239	TDIM_isotig06018	TPAL_isotig06211
	NDUFB4	NADH dehydrogenase [ubiquinone] 1 beta subcomplex subunit 4	Nuclear	RPRC015291	TINF_isotig00637	TDIM_isotig05340	TPAL_isotig05760
	NDUFB5	NADH dehydrogenase [ubiquinone] 1 beta subcomplex subunit 5	Nuclear	RPRC009703	TINF_isotig03592	TDIM_isotig01377	TPAL_isotig01194
	NDUFB6	NADH dehydrogenase [ubiquinone] 1 beta subcomplex subunit 6	Nuclear	RPRC012580	TINF_isotig04488	TDIM_isotig02125	TPAL_isotig05742
	NDUFB7	NADH dehydrogenase [ubiquinone] 1 beta subcomplex subunit 7	Nuclear	RPRC003568	TINF_isotig04377	TDIM_isotig05403	TPAL_isotig06018
	NDUFB8	NADH dehydrogenase [ubiquinone] 1 beta subcomplex subunit 8	Nuclear	RPRC011949	TINF_isotig03689	TDIM_isotig00829	TPAL_isotig05406
	NDUFB9	NADH dehydrogenase [ubiquinone] 1 beta subcomplex subunit 9	Nuclear	RPRC013159	TINF_isotig04257	TDIM_isotig01883	TPAL_isotig01857
	NDUFB10	NADH dehydrogenase [ubiquinone] 1 beta subcomplex subunit 10	Nuclear	RPRC007410	TINF_isotig03784	TDIM_isotig00215 $	TPAL_isotig00458
	NDUFB11	NADH dehydrogenase [ubiquinone] 1 beta subcomplex subunit 11	Nuclear	RPRC011476	TINF_isotig02359	TDIM_isotig04489	TPAL_isotig04153
	Succinate Dehydrogenase (Complex II)
Succinate DehydrogenaseComplex II	SdhA	Succinate dehydrogenase [ubiquinone] flavoprotein subunit, mitochondrial	Nuclear	RPRC013824	TINF_isotig03455	TDIM_IAZY42G01CF8G0	TPAL_isotig04892
	SdhB	Succinate dehydrogenase [ubiquinone] iron-sulfur subunit, mitochondrial	Nuclear	RPRC011519	TINF_IAZY42G01CLGHK	TDIM_H9TUR5Q02JV4Z8	TPAL_isotig04101
	SdhC	Succinate dehydrogenase cytochrome b560 subunit, mitochondrial	Nuclear	RPRC001467	TINF_IAZY42G01BQUBI	TDIM_isotig05664	TPAL_isotig02674
	SdhD	Succinate dehydrogenase [ubiquinone] cytochrome b small subunit, mitochondrial	Nuclear	RPRC002685	TINF_isotig03066	TDIM_isotig03726	TPAL_isotig03975
	Cytochrome B (Complex III)
Cytochrome B Complex III	MT-CYB / Cyt b	Cytochrome b	Mitochondrial	ACPB03040313_140-1287&	Tinf_Cytb	Tdim_Cytb	Tdim_Cytb
	CYC1 / Cyt c1	Cytochrome c1, heme protein, mitochondrial	Nuclear	RPRC011378	TINF_isotig02034	TDIM_isotig03603	TPAL_isotig03802
	Rieske / UCR1	Cytochrome b-c1 complex subunit Rieske	Nuclear	RPRC008584	TINF_isotig01917	TDIM_isotig02688	TPAL_isotig02764
	QCR1 / SU1	Cytochrome b-c1 complex subunit 1	Nuclear	RPRC004620	TINF_isotig01680	TDIM_isotig00893	TPAL_isotig02360
	QCR2 / SU2	Cytochrome b-c1 complex subunit 2	Nuclear	RPRC005959	TINF_isotig01746	TDIM_isotig03052	TPAL_isotig03601
	QCR6 / SU6	Cytochrome b-c1 complex subunit 6	Nuclear	RPRC004840	TINF_isotig04573	TDIM_isotig04029	TPAL_isotig06168
	QCR7 / SU7	Cytochrome b-c1 complex subunit 7	Nuclear	RPRC006787	TINF_isotig04476	TDIM_isotig05634	TPAL_isotig05811
	QCR8 / SU8	Cytochrome b-c1 complex subunit 8	Nuclear	RPRC005845	TINF_isotig04637	TDIM_isotig05902	TPAL_H9TUR5Q02GRX6I
	QCR9 / SU9 / UCRC	Cytochrome b-c1 complex subunit 9	Nuclear	RPRC005678	nf	TDIM_isotig05943	TPAL_isotig03081
	QCR10 / SU10	Cytochrome b-c1 complex subunit 10	Nuclear	nf	nf	nf	nf
	QCR11 / SU11	Cytochrome b-c1 complex subunit 11	Nuclear	nf	nf	nf	nf
	Cytochrome C Oxidase (Complex IV)
Cytochrome C Oxidase Complex IV	Cox1	Cytochrome c oxidase subunit 1	Mitochondrial	ACPB03038835_67-1601 ACPB03039407_1-1487&	Tinf_Cox1	Tdim_Cox1	Tpal_Cox1
	Cox2	Cytochrome c oxidase subunit 2	Mitochondrial	ACPB03045606_1-677 ACPB03041863_1-684 ACPB03043695_1-677&	Tinf_Cox2	Tdim_Cox2	Tpal_Cox2
	Cox3	Cytochrome c oxidase subunit 3	Mitochondrial	ACPB03044234_85-877 ACPB03043282_357-1151 ACPB03044250_161-953&	Tinf_Cox3	Tdim_Cox3	Tpal_Cox3
	Cox4i1	Cytochrome c oxidase subunit 4 isoform 1, mitochondrial	Nuclear	RPRC003685	TINF_isotig02531	TDIM_isotig03915	TPAL_isotig03996
	Cox4a2	Cytochrome c oxidase subunit 4 isoform 2, mitochondrial	Nuclear	nf	nf	nf	nf
	Cox5a	Cytochrome c oxidase subunit 5A, mitochondrial	Nuclear	RPRC007811	TINF_isotig03430	TDIM_isotig04647	TPAL_isotig04855
			Nuclear	RPRC005092	nf	TDIM_isotig04519	TPAL_isotig04845
	Cox5b	Cytochrome c oxidase subunit 5B, mitochondrial	Nuclear	RPRC011839	TINF_isotig03878	TDIM_isotig03510	TPAL_isotig04351
	Cox6a1	Cytochrome c oxidase subunit 6A1, mitochondrial	Nuclear	RPRC012256	TINF_isotig04504	TDIM_isotig02033	TPAL_isotig01142
	Cox6a2	Cytochrome c oxidase subunit 6A2, mitochondrial	Nuclear	nf	nf	nf	nf
	Cox6b1	Cytochrome c oxidase subunit 6B1	Nuclear	RPRC010094	TINF_isotig02529	TDIM_isotig02797	TPAL_isotig02992
				RPRC010093	nf	nf	nf
	Cox6b2	Cytochrome c oxidase subunit 6B2	Nuclear	nf	nf	nf	nf
	Cox6c	Cytochrome c oxidase subunit 6C	Nuclear	RPRC005409	TINF_isotig04783	TDIM_isotig06021	TPAL_isotig06392
				RPRC000780	nf	nf	nf
	Cox7a1	Cytochrome c oxidase subunit 7A1, mitochondrial	Nuclear	RPRC009133	TINF_isotig04432	TDIM_isotig02147	TPAL_isotig02136
	Cox7a2	Cytochrome c oxidase subunit 7A2, mitochondrial	Nuclear	RPRC012723	TINF_isotig03991	TDIM_isotig05399	TPAL_isotig05766
	Cox7a3	Putative cytochrome c oxidase subunit 7A3, mitochondrial	Nuclear	RPRC014511	nf	TDIM_isotig06000	nf
	Cox7b	Cytochrome c oxidase subunit 7B, mitochondrial	Nuclear	nf	nf	nf	nf
	Cox7c	Cytochrome c oxidase subunit 7C, mitochondrial	Nuclear	KQ034462_55903-55940&	TINF_isotig04650	TDIM_isotig06001	TPAL_isotig06187
	Cox7r	Cytochrome c oxidase subunit 7A-related protein, mitochondrial	Nuclear	nf	nf	nf	nf
	Cox8a	Cytochrome c oxidase subunit 8A, mitochondrial P	Nuclear	RPRC003721	TINF_isotig00448	TDIM_isotig04491	TPAL_isotig04523
	Cox8c	Cytochrome c oxidase subunit 8C, mitochondrial	Nuclear	nf	nf	nf	nf
	ATP synthase (Complex V), F1 Subcomplex
ATP synthase Complex V	F1-alpha	ATP synthase, F1 complex, alpha subunit	Nuclear	RPRC008498	TINF_isotig01672	TDIM_isotig02612	TPAL_isotig02327
	F1-beta	ATP synthase, F1 beta subunit	Nuclear	RPRC011931	TINF_isotig02096	TDIM_isotig02769	TPAL_isotig02735
	F1-gamma	ATP synthase, F1 complex, gamma subunit	Nuclear	RPRC005494	TINF_isotig02184	TDIM_isotig02819	TPAL_isotig02912
	F1-delta	ATP synthase, F1 complex, delta subunit, mitochondrial	Nuclear	RPRC009520	TINF_isotig04165	TDIM_isotig04617	TPAL_isotig04763
	F1-epsilon	ATP synthase, F1 complex, epsilon subunit, mitochondrial	Nuclear	RPRC012073	TINF_isotig01572	TDIM_isotig00839	TPAL_isotig02252
	ATP synthase (Complex V), Fo Subcomplex
	atp6	ATP synthase, Fo complex, subunit A	Mitochondrial	RPRC008356* ACPB03040007_148-837&	Tinf_atp6	Tdim-atp6	Tpal-atp6
	Fo-B	ATP synthase, Fo complex, subunit B	Nuclear	RPRC013241	TINF_isotig02100	TDIM_isotig03048	TPAL_isotig03342
	Fo-C	ATP synthase, Fo complex, subunit C	Nuclear	RPRC006543	TINF_isotig01886	TDIM_isotig00889	TPAL_isotig00248
	Fo-D	ATP synthase, Fo complex, subunit D	Nuclear	RPRC012548	TINF_isotig02780	TDIM_isotig03191	TPAL_isotig03313
	Fo-E	ATP synthase, Fo complex, subunit E	Nuclear	RPRC008312	TINF_isotig04361	TDIM_isotig05680	TPAL_isotig05957
	Fo-F	ATP synthase, Fo complex, subunit F	Nuclear	RPRC005989	TINF_isotig02403	TDIM_isotig03711	TPAL_isotig04363
	Fo-G	ATP synthase, Fo complex, subunit G	Nuclear	RPRC010550	TINF_isotig04627	TDIM_isotig04564	TPAL_contig00134
	atp8	ATP synthase protein 8	Mitochondrial	ACPB03040632_623-786&	Tinf_atp8	Tdim_atp8	Tpal_atp8
Other	Other
	mG3P	Glycerol 3-phosphate dehydrogenase	Nuclear	RPRC005747	TINF_IAZY42G02FZI1K	TDIM_isotig02476	TPAL_isotig04562
	ProDH	Proline dehydrogenase	Nuclear	RPRC009250	TINF_IAZY42G01B5H13	nf	TPAL_H9TUR5Q02FTBT1
	Yellow: Divergent tercile (< 86% sequence identity).
	Black: Intermediate tercile (86-94% protein sequence identity).
	Blue: Conserved tercile (>94 % protein sequence identity).
	* Incomplete ORF
	$ Fused transcript that also matches RPRC009384
	nf. Not found
	& Not predicted in R. prolixus (RproC3.2). Found by TBLASTN search. Last numbers correspond to coordinates of the predicted gene.
